# Supplementary material for: Discovery and validation of a prognostic proteomic signature for tuberculosis progression: A prospective cohort study
Source: PLoS Med. 2019 Apr 16;16(4):e1002781. doi: 10.1371/journal.pmed.1002781 (PMC6467365; doi:10.1371/journal.pmed.1002781)
Supplement: S4 Table — ACS, Adolescent Cohort Study. (XLSX) [file pmed.1002781.s010.xlsx]

## Sheet: S4_Data. ACS protein raw data 
S4 Data. Raw abundances of proteins measured in samples from progressors and non-progressors from the Adolescent Cohort Study
ProteinID	ACS00082_D000	ACS00264_D000	ACS00285_D000	ACS00426_D000	ACS00526_D000	ACS00542_D000	ACS00826_D000	ACS00928_D000	ACS01031_D000	ACS01075_D000	ACS01080_D000	ACS01220_D000	ACS01264_D000	ACS01319_D000	ACS01484_D000	ACS01552_D000	ACS01677_D000	ACS01964_D000	ACS01995_D000	ACS02059_D000	ACS02120_D000	ACS02373_D000	ACS02437_D000	ACS02506_D000	ACS02569_D000	ACS02677_D000	ACS02766_D000	ACS02807_D000	ACS02878_D000	ACS02884_D000	ACS02949_D000	ACS03037_D000	ACS03347_D000	ACS03583_D000	ACS03595_D000	ACS03922_D000	ACS04095_D000	ACS04151_D000	ACS04209_D000	ACS04339_D000	ACS04419_D000	ACS04515_D000	ACS04517_D000	ACS04694_D000	ACS04978_D000	ACS05229_D000	ACS05267_D000	ACS05274_D000	ACS05669_D000
10000-28_3	1431	1176.3	1036.1	5175.5	4874.1	1087.7	1355.8	1244.4	1523.3	1076.4	927.2	1295.2	1602.7	1321.4	1419.2	1409.5	2059	1675.3	1022	1279.2	1689.2	2750.8	1988.7	1086.7	1134.7	1174.6	1300	1186.5	1347	1281.6	1085.7	1656.7	1114.3	1753.6	1249.6	1291.7	1260.2	2584.8	1221.7	1100	971.4	1146.8	1468.8	1027.5	1041.3	1013.6	1099.5	1281.1	1340.5
10006-25_3	2646.9	3182.8	2264.1	2266	10375.1	2729.3	2831.3	2550.7	2621.1	3494.6	2606.2	2824.1	2873	2699.6	2824.9	3163.7	2731.4	2515.3	2560.1	3060.7	2511.3	2555.8	3183.2	3705.4	2231.6	2719.7	2656.1	2662.1	2374.9	2564.7	2649.5	2608.7	3154.8	2463.7	2393.4	3404	3565.8	2924.3	3410.4	2979.4	2296.6	3029.8	2975.3	2592.2	2420.9	2195	2838.4	2582.1	2960.3
10008-43_3	867.6	934.6	732.9	1922.2	822.1	1059.3	860.6	904.2	838.7	952	719.9	869.5	846.2	963.9	1864.2	1033.6	890.1	848.2	879.8	11274	930.9	1031.5	976.1	969.7	809.2	812.8	887.7	864.7	2110.8	911	1039.6	1174	886.4	1068.4	1830.5	1017	808.4	905.9	924.3	838.1	1006.4	1080.2	678.8	824.8	970.5	898.8	853.7	1114.1	980.8
10009-2_3	876.5	804.6	852.5	754.1	727.759647371923	830.1	824	891.850548902196	886.550842758927	813.9	687.6	809	744.1	969.946218673764	812.9	879.151253049457	745.5	811.2	795.2	879.3	847	815.3	787.656326236416	756.2	751.3583388778	763.8	1014.6	931.04837547128	783	852.552727877578	685.1	988.045215125305	626.9	873.9	739	802.1	870.751718784653	870.251746506986	885.4	731.5	812.5	882.151086715458	625.9	885.8	915.449240408073	766.9	889.350687513861	979.645680860501	868.151862940785
10011-65_3	5075.3	2550.4	2812.7	3335	2740.5	2486.9	2704.1	2157.6	1917.1	2277.5	2181.8	2487.1	2786.1	2531	2678.7	2070.2	2116.7	2281.7	5072.9	2140.8	2725.7	2916.8	2434.7	1882.5	5873.9	2422	2176.8	2714.1	2200.4	2705	2739	2434.9	2847.5	2214.5	2165.8	2341.8	2366.7	2241.8	2537.1	2604.1	2059	2171.7	2170.2	2537.9	2018	2461.8	2352.6	2642	2508.1
10013-34_3	994	902.7	845.8	952	737.5	996.9	1053	897.8	838.1	1002.8	842.1	1027.5	768.1	868.5	978.8	774.7	905.5	918	956.2	886.9	1285.9	1015	874.8	1823.4	839.8	3668	812.6	819.2	854.6	1564.8	809	957.8	835	895.2	1051.5	873	1007.2	1080.7	976.1	1069.3	1178.7	876.5	1444.2	985.7	902.7	871.1	948.2	991	898.3
10014-31_3	1604	1111	1037.9	1053	1299.2	1152.3	2227.5	3698.2	1369.9	1374	1194.6	1259.3	855.9	1273.3	1662.2	1403.9	979.7	1014.3	1058.1	1168.4	2180.4	1435.6	1259	1103.3	1248.2	1042.6	978.1	1471.8	1220.7	1222.9	1339.2	1611.3	960.1	3905.8	1108.9	1159.5	1401.5	1483.4	1095.1	1154.5	1842.4	1303.6	2189.2	1403.3	1554.2	1542.6	1228.1	1950.7	1573.3
10015-119_3	1107.6	1005.2	1220.8	1575.8	5405.2	1288.8	2203.2	1129.5	1544.2	1063.8	1012.3	1056	1230.8	1206.8	1023.6	3042.4	1924.3	1237.9	1335.6	1080.6	1301.5	1492.1	1356	783.7	1237.6	1112.7	1187.2	2245	899	1785.9	1155.7	1053.3	860.6	1236.3	1022.3	1404.5	1517.9	1216.2	1217.2	1137.3	956.7	1201	1803.2	1241.3	1177.3	1117.6	1239.2	1343.9	1362.4
10021-1_3	1294.6	1083.2	1018.9	1449.3	1117.2	1141.6	2625.9	1167.7	1111.2	1282.4	1019.8	1152.1	1001.1	2607.4	1630.5	1095.1	1440	1044.8	1189.6	1168.7	1526.9	1306.7	1453	950.5	1114.2	1109.9	999.2	1127.1	974.5	1282.4	1118.4	1202.7	1147.3	1013.1	1111.8	1123.1	1135	1177.7	1201.2	1525.2	1064.5	1274.8	1321	1095.2	2033.6	968.3	1073	1393.2	1178.5
10022-207_3	776.4	379.2	414.2	424.5	549.365333165068	501	474	435.9724886421	472.670172892479	900.1	429.3	375.2	397.1	405.074438414942	350.7	539.365964159515	335.8	374.7	638	509.9	432.8	374.9	566.364260474508	446.5	428.472961887935	320.3	383.4	867.545254921757	359.1	736.653514639071	433.3	462.57081019687	339.6	330.6	317.1	352.1	510.067812973246	531.66645002524	396.1	422.3	407.3	416.473719081272	284.5	454.9	646.959174659263	468.7	448.671687279152	464.470690307925	477.869844775366
10023-32_3	1054.6	955.5	987.2	1478.6	1548.08000826959	1003.7	963.4	900.646547446765	847.643808145545	1175.3	925.3	1029.8	970.6	1050.55429501757	1082.5	827.342758941493	952.9	954.2	964.1	837.9	1015.5	1245.7	777.640190200538	854.1	917.547420922059	1046.9	908.1	736.438060781476	878.7	653.833791606368	953.4	1232.36369133761	1044.3	923.3	1052	912.7	910.847074633037	911.847126317966	961.2	1021.7	913	1042.85389704362	918.9	1016	1109.85735993384	1001.5	916.247353731652	1210.96258528013	1076.55563882572
10024-44_3	801.8	3302.6	1419.1	1104.7	1028.05762509274	986.6	1143.1	1045.05692440854	1062.15621960267	904.7	1026.1	7573.9	1020.6	966.060180529223	1353.9	983.259471601682	1035.8	960.5	1188.7	1566.3	1341.7	974.2	1220.14970736131	1452	1189.65096447119	1686.8	1555.2	1065.95606297914	858.1	1003.95861841563	896.4	1062.35621135933	893.4	1038.4	905.3	998.8	948.260914186794	1077.65558074355	1136	1152.1	4159	1056.45645453796	821	974.2	1094.05490478938	950.4	1194.95074602259	1073.85573736708	1058.65636386118
10025-1_3	15925.5	8405.2	10893	14436	14107.3193678555	10660.1	12750.4	11835.9323502515	13436.5232018747	11065.7	11481.1	11004.7	11120	11197.9359967993	12666.5	11712.5330555556	9419.8	11918.8	8538.2	11022.2	7365.8	11564.8	11170.5361534065	10910.8	12074.8309847965	9096.6	11415.1	10959.437359968	12154.7	9120.54787037037	12836	12686.5274885688	9434.7	11297.4	13781	12755.5	8525.85126943301	6795.16116140832	10903.9	12151.1	12351.6	10859.2379326703	10996.9	10279.2	12506.2285190901	11914.4	13166.4247456562	9894.04344935986	12303.2296793553
10030-8_3	3690.4	421.7	231.7	4526.3	566.2	310.7	328.3	451.5	327.1	378.7	360.8	363.4	267	512.1	907.9	435.3	301.3	304.2	285.3	571.6	320.9	492.2	315.4	377.7	274.4	243.6	349.9	291.7	296	330.2	304.9	546.8	285.8	652.1	265.5	292.5	394.2	370.9	1135.5	272.5	251.5	309.4	629.7	353.6	312.4	262.9	373.1	480.9	1020.1
10034-16_3	1987.2	1839.4	2186	1883.6	1791.3	2298.4	2149.1	2170.9	4276.9	2139	1956.9	2587.5	1688	2532.2	2540.6	1960.5	2027.4	2054.5	2158.3	2413.3	2467.7	2585.4	1995.4	1850	1916.9	2283.7	2505.3	2595.8	1936.8	2070.6	2379.6	2191.1	2057.9	1577	2122.8	2386.7	2273.5	1585.1	2337.5	2719.4	2163.2	1706.7	2405.8	1914.8	2199.3	2643.9	1794.4	2017.5	2287.1
10035-6_3	1030.8	1017.2	933	1204.3	965.1	879.7	1165.8	1024.1	1002.7	1070.4	917.6	941.2	848.9	1161.2	1818.2	979.9	1000.1	1037.4	1071.5	949.7	1119.4	1158	964.6	781.5	943.4	939.6	906	1036.1	20453.1	1226.2	970.9	965.8	923.6	814.4	1011.8	870.7	996.5	1086.7	1284.9	1072.3	1015	992.6	823.1	1302.7	1165	2611.6	1046.7	1040.1	1102.2
10036-201_3	10612.6	11482.9	10715.9	12940.8	10637.6576524682	12153.1	14959.8	11717.2533546975	10114.4597352707	11041.3	8953.1	13964.3	10794.6	11765.7531616242	14480.2	10686.9574562102	11417.8	11111.6	13302.6	9720.4	18326.8	13695.4	11554.4540027866	9159.7	11404.0546015127	14981.1	11390.8	12425.350535828	10727	11816.8529582006	10476.1	10770.4571238057	11113.4	9884.5	9840	12012.7	12578.5499259554	10425.6584964172	14624.8	12347.6	9358	11746.6532376592	9501.9	12385.6	11273.8551198248	10911.1	10483.8582647293	15182.5395597134	11127.6557018312
10037-98_3	292.4	896.8	238.1	261.7	500.9	4362.7	617	307.4	291.1	3115.9	217.5	284.1	314.3	289.7	343.2	276.5	283.6	279.8	267.9	236.9	656.5	489.4	642.6	360.5	876.6	392.4	249.1	689.7	699.7	288.4	253.5	421.6	350.7	1281.6	274.3	269.9	319.8	306.3	566.3	1348.8	260.8	510.1	666.7	303.3	285.7	270.9	497.2	566.8	315.4
10039-32_3	1754.7	1611.1	1483.4	1540.1	13639.107247754	1415.8	1744	1389.35999193734	3529.89835291407	1655.4	653.2	1413.8	2661.9	1733.9500691085	1783.8	3227.50706058512	1375.5	1130.7	919.8	1386.4	2165.3	1038.4	2807.51915457268	3198.2	2934.5154975812	2305.3	1610.5	1972.14321008984	1225.8	1525.85606139138	1780.8	1165.46643918452	2136.3	1543.5	1317.5	3019.3	2731.72133724948	2725.22152441834	1709.5	1373.5	1145.7	1526.15605275282	6805.5	1074.6	1982.24291925824	1372.3	1685.35146855563	1534.25581951163	1377.86032308224
10040-63_3	835.2	590.6	671.2	1599.7	984.4	352.5	492.5	554.7	628.5	505.2	486.1	613.1	9201	558	593.2	607.4	434	455.6	474.3	466.8	470.5	527.5	525.7	327.7	553.7	1003.7	520.5	602.1	452.2	943.6	401.1	580.2	562.1	474.2	848.8	495.8	527	680.1	2269.1	444.2	593.7	556.5	467.3	510.5	622.1	429	634.2	559.7	669.3
10041-3_3	42516.6	47692.3	34533.7	48278	29792.4328195434	45300.6	46741.2	31568.3347758889	31385.0345739642	45918.4	34916.1	45698.4	43210.5	32698.6360210363	47317.1	33738.2371662679	35479.5	44785.3	41128.5	29841.8	43218	47922.9	28064.7309162954	43173.2	27720.6305372321	35391.7	49358.2	42267.446562102	45797.1	37110.4408811101	43306.3	34058.5375191129	47386	38107.6	47523.5	42698.5	38645.7425724087	33554.3369636822	51679.9	50956.8	34112.4	38498.1424098114	41059.5	39538.8	34864.5384070089	55013.9	29988.733035789	38524.642439004	28691.4316066731
10044-12_3	997.6	1401.5	1451.6	1485.1	1900.2	1700	1196.9	1715.7	1433.6	1507.3	1781	1967.2	1169	1200	1449.3	704.7	1683.2	1417.7	1543.3	12162.6	2219.5	1486.7	794.5	1120.2	4197.7	1684.5	1825.7	575.6	1117	531.4	1837.8	3776.4	1296.5	1049.7	1550.7	1512.5	767.2	2718.3	1802.7	1462.7	1762.6	1739.4	2207.2	1252.1	1269.3	1310.4	1413	2238	2103.9
10045-47_3	947.1	1101.1	868.3	920.4	2223.7	1121.1	947.9	990.4	1103.3	1052	887.1	1068.7	1006.7	973.2	1139.4	1102.9	1131	927.6	1167	1342.9	1315.6	1116.4	1172.1	1162.4	991.1	1073.9	961.2	1120.9	882.7	792.1	2327.3	1046.5	868.4	980.9	1041	1066.2	1154.6	1159.1	1135.2	1036.8	1011.6	1211.7	1589.8	883.9	1012.7	922.7	1023.3	1121.9	1081.7
10047-12_3	1309.9	1250.3	1027.4	1292.1	1868.7	1408.1	1303.2	1664.4	1178.2	994.2	1011	2325.7	1185.6	1238.1	965	2096.9	1552.1	1338.5	1338.4	1688.3	1644.6	1549.5	2144.9	818.5	1236.1	1353.1	1491.3	1402	756.2	1392.7	1458.7	1155.2	1426.8	1415.7	1453.1	1924.1	1973	1736	1383.7	1084.5	1440.5	1483.2	1746.3	1174.4	1131.2	1287.2	1243.8	1383.4	1437.6
10048-7_3	2415.2	2572.3	2061	2058.3	3539.5	2434	2375.4	2223.7	2228.8	2508.4	2466.2	2301.6	2041.5	2213.6	2430.6	2315.3	2047	2377.5	2548.2	2626.9	2253.7	2483.3	2297.3	1935.2	1903.4	2503	2311.9	2434.7	2262.3	2287.6	2627.3	2246.1	2185.5	2055.9	2281.7	2353.8	2511.4	2126.5	2157.9	2435.4	2410.5	2396.9	2154.7	2777	2466.6	2284.3	2195.4	2286.6	2322.9
10049-112_3	1101.6	905	838.8	978.6	1194.44904879713	903.3	1253.2	960.559025763522	992.757652277768	1054.9	969.2	918.8	853.6	1036.55578399591	2582.7	938.759955638969	1174.3	1027	829.6	1010.4	1220.6	999.5	887.162156628562	1634.2	1056.45493516465	972	952.3	1049.25524227947	928.7	1066.85449155434	824	1232.94740658591	746.1	846.9	861.9	994.7	955.859226241256	1204.24863077973	961.1	907	897.3	1078.8539796963	1165.1	933.5	1031.75598873912	832.9	1015.55667974748	1060.15477734175	1041.95555365978
10054-3_3	887.6	523.2	5671.5	462	647.2	500.6	473.6	512.3	543.2	548.4	427.8	550.3	633.6	4016.2	461.8	3694.3	442.1	570.3	476.8	459.4	577	613.8	470.4	444	591.2	531.6	499.2	26070.8	481.7	451.2	461	626.4	501.7	374.9	463.9	548.1	514.3	2109.8	445.2	554	493	483.2	458.6	475.7	600.2	500.4	695.2	467.3	490.6
10058-1_3	1584.8	1230.1	1186.7	1425.7	5048.9	1242.7	1830.2	1431.4	1853.5	1376.6	996.5	1417.9	1315.7	1277.7	1662.1	1992.5	1287.7	1217	1448.7	1180.5	1298.4	1173.1	1619.8	1547	1528.4	1517.4	1191.1	1578.4	1204	1713.7	1317.8	1054.7	2406.4	1391.2	1246.6	1440.9	1651.5	1421.4	1302.5	1507	990.3	1291	2524.7	1064.8	1384.5	1082.6	1253.8	1263.9	1270.5
10063-10_3	860.4	680.3	662.9	782.8	574	656.6	897.2	1012.3	607.2	698.1	605.7	703.6	556	660	704.6	861.9	687.1	657.6	712.1	899.8	755.2	649.1	646.7	706.8	733.8	648.4	619.9	668.6	677.3	917	591.8	665.6	577.2	805.5	616.9	627.1	709.9	1548.5	831.8	726.5	811.3	705.7	685	944.7	813.1	673.3	627.3	695.7	692.3
10070-22_3	998.3	1129	886.4	1138	5189.58580336603	930.3	896.8	1208.22684949752	1222.32599588328	1065	992.9	1105.2	1340.5	836.149376437825	807.5	1881.7860697421	1150.3	1029.3	1015.8	1058.6	876.8	1096.9	1022.83807361666	4542.4	1014.4385821528	1143.8	1138.9	931.343613028212	606.1	1394.01560116237	942.9	947.442638333939	887.6	1028.3	996.1	1845.8	1562.30541227752	1224.22588085725	982.7	830.9	1019.1	1104.03315776728	1798.2	2428.5	1121.23211647899	983.7	883.446512895024	1279.62252694031	769.753396294951
10073-22_3	1709.5	1565.2	1623.1	1966.7	12314.6	1677.5	1493.6	1707.5	1838	1332	1522.3	1806.6	1719.7	1757.7	1417.7	2245.6	2097.7	1641.9	1419.1	1706.9	1764.5	1538.1	1947.6	1231	1392.9	1845.8	1908.5	2135.3	1264.3	1089.1	1614.3	1529.4	1289.9	1858	1513.6	2400.4	2218.9	1894.2	1551.2	1215.7	1377	1737.5	2968.8	1404.2	1407.8	1416.5	1739.5	1995.3	1674.6
10075-75_3	314.7	323	508.7	546.3	6686.8	317.3	287.6	318.8	586.8	328.5	294.8	283.9	524.6	358.7	391.3	1113.3	394.8	343.2	239.7	247	337.1	276.3	654.5	331	449.9	278.6	308	455.2	313.4	466.3	343.3	320.1	362.5	328.8	303.3	421.5	486.4	363.4	351.5	352.3	279.9	604	632.1	314.5	577.3	303.3	355.8	419.2	368.1
10076-1_3	2638.7	3079.7	2304.3	3015	12321.2461836637	2943.6	2403.2	2409.24813778772	2859.15712715793	2676.9	2366.7	2229.8	2937.3	2923.25840792839	2868.3	3810.9761449009	2417	2439.2	2448.9	2848.4	2704.3	4233.6	2697.15389026535	3386.8	2690.15375039962	2380.7	2628.2	2478.54952245844	2576.3	6288.82565337276	2494.6	2527.55050151854	2730.6	2236.6	2357.7	2844.8	3110.26214434143	2660.15315097506	2443.2	2945.6	2269.5	2364.14723665281	4679	2352.9	2954.45903132992	3222.9	2507.55010190217	2677.5534986413	2488.04971227621
10078-5_3	1348.1	1372.8	1473.1	1373.4	1225.4	1492.4	1399.5	1290.8	1288.6	1333.2	1256.8	1422.1	1062.2	1796.7	1302.4	1296.7	1248.2	1355.2	1470.9	1320.1	1755	1270.5	2156	4194.6	1620.7	1302.5	1249.2	1298.1	1308.1	1394.7	1315.7	1302	1293.7	1238.5	1325.7	1350	1478.8	1188.8	1298.4	1424.1	1480.4	1448.8	1817.8	1188.9	1362.1	1846.2	1418	1493.5	1360.4
10080-9_3	1325.1	1431.4	779.3	902.4	8177.46041666666	1156.5	1050.9	1268.37141328829	1550.58730292793	1280.5	902.9	859.4	1436.8	892.950275900901	1077.2	2011.91327702703	1062.7	955.7	835.4	1279.2	1068.2	693.9	1540.98676238739	997.9	913.751447072072	1270.1	879	1088.06126126126	657.4	1268.37141328829	1245	878.449459459459	1226.3	1117.5	997.3	2170.1	2013.11334459459	1584.28920045045	1026.4	1047	613.7	1262.97110923423	1948	589.8	1319.17427364865	1309	901.450754504504	1067.86012387387	983.15535472973
10081-17_3	1314	1207.1	1216.8	1186.1	1045.5	1432.6	1208.7	1133.3	2804.8	1281.6	1084.3	1368.7	1037.9	1163.8	1238.6	964.4	1209.2	1252.3	1334.3	1061.5	1689.5	1275.7	1058.6	1492.2	1290.1	1255.9	1160.4	1085.9	1102.6	966.4	1249.2	1312.4	1027.4	1545.4	1182.6	1210.4	1206.1	1162	1345.5	1334.3	1181.3	1608.9	1178.8	1136	1297.6	1331.5	1113.6	1430.9	1171.6
10085-25_3	2695.5	2708.3	2316.4	2905	4555.8	2378.7	2914.4	2857	2586.6	2942.4	2488.2	2898.7	2637.7	2819	2692.9	2721.8	2374.5	2488.3	2853.7	2625.3	2877	3013.3	2758.2	2350.7	2381.8	2496.7	2557	4626	2750.1	3670.7	2288.5	2550.9	2801.2	2522.3	2591	2607.7	3218.7	3813.7	2521.2	2767.6	2301.6	2805.7	3505.7	2659.5	3032.3	2886.9	2517.2	2820.7	2807.6
10086-39_3	1384.3	1555	1403.8	1633.4	1554.7	1328.9	1401.1	1782.1	5917.8	1781.8	1645.9	1548.5	1482.4	1613.6	12583.6	1331.5	1345.6	1476.5	1594.8	1499.9	3046.3	1651.9	1521	1303.4	1407.4	1629.8	1510.8	1549.4	1425.6	1557.1	1533.9	1728	1435.1	1444.8	1526.7	1689	1565.9	1674.9	1353	1228.1	1390.2	1578	1412.5	1403.7	1831.8	1690.3	1569.3	1505.8	1517.1
10087-10_3	742.9	556.2	506.5	1349.3	497.8	568.5	562.5	561.6	619.9	591.9	593.9	579.5	606.1	618.6	523.8	564.2	789.5	606.2	678	634.7	779.8	679.1	558.8	1671.2	591.4	500.2	561.5	595.7	559	603.2	510.5	591.8	544.2	833.7	541.6	599.7	581.1	638	566	562	545.4	590.8	664.5	608.3	595.6	515.8	613	625.4	636.5
10088-37_3	1811	2209.1	1447.1	1952.9	84133.4	1410.8	1274.8	1310.6	2976.9	1320.7	986.3	1026.8	3692.5	904.6	1976.2	9225	1433.9	1416.5	1081	1810.8	1286.8	1550.4	3874	1442.1	3049.5	1174.8	1132.9	1686.8	1095.9	2547.8	1784.1	1468.9	1824.2	1776.3	1096.2	4229.2	2094.1	1534.1	1995.3	1987.8	935.5	1794.3	5431.4	1409.4	3120.8	2098.2	1458.3	1711.5	2487.3
10089-7_3	783.3	6331.7	560.9	828.5	3427.2	797.3	995.2	2107.5	758.5	28370.8	557.3	658.2	816.2	667.8	1625	1500.3	626.6	571.7	604.2	1286.1	1540.3	1724	762.5	485.6	723.5	705.9	1170.7	713.8	747.9	1651.4	12796.1	824.7	995.1	716.9	599.4	728.8	738	3434.6	940.1	913.5	530.3	724	784.1	3287.1	752	1115.9	678.5	661.7	797.8
10336-3_3	2492.7	2113.4	1253.6	44018.7	11857.3036489053	1453.2	1181.9	1215.86961161652	1694.35765270419	1649.8	1718	1250.6	1951	2946.82634959512	1929.5	2690.73275017495	1097	1372.8	1415	1250.1	1686.9	1107.5	2274.54315205438	1450.1	2080.54800059982	2115.2	1147.8	1069.97325802259	1130.9	997.875059982005	1610	1700.75749275217	3562.1	1100	1330.4	2965.6	2264.14341197641	4776.98060831751	1215.1	2853.3	1272.1	1220.469496651	3631	1079.4	1926.95183944817	1216.7	1267.56831950415	2156.8460936719	1586.46034939518
10337-83_3	2120.3	2431.8	2536.7	2594.9	2295.45224473662	2545.4	2902.7	2311.35191395523	2832.34107514355	2522.3	2437.9	2716	2285.6	2163.65498668553	2519.5	1752.96353083132	2522	2371.9	2500.6	2732.8	2929.5	2521.3	2207.25407963718	2529.6	2701.24380252975	2616	2470	1794.66266331031	2213	2393.55020387784	2489.8	2601.84587043355	2300.8	2492.3	2469.4	2508.8	2144.55538403928	2521.24754722477	2638.4	2491.9	2486.9	2152.55521760839	5638.2	2696.6	2196.25430847965	2247.8	2225.55369892652	2600.54589747857	2266.25285220937
10339-48_3	5384.3	6155.9	6121.9	13375	14125.5630884323	9856.7	10726.7	10516.4469691827	6929.1309472979	7399.9	4352.3	18558.9	7602.1	12009.4536373381	3887.4	13461.4601223761	9414.6	5928.4	6149.7	4497	4009.7	10268.8	5392.62408485931	6514.9	6045.82700223314	5294.6	11482.4	7230.6322938812	3650.3	7214.73222286735	15416.7	6602.82948995087	12954.8	6907.2	6625.4	6309.8	7823.53494193836	8897.83974006253	4203.3	12603.2	21527.9	7271.33247565878	9291.8	10588.3	5622.52511165699	5095.8	4627.02066547566	5990.02675301474	8842.13949129075
10342-55_3	1098.5	1108.5	1129.6	1472.7	1564.759431024	1472.1	1076.4	1149.54366074142	1005.1381760863	1538.7	1120	1354.8	1081.5	1009.1383280158	1246.1	2181.88286994834	1291.1	1180.4	1146.2	1047.4	1555.4	1350.7	875.433249772106	1179.9	8584.72605591006	1117	1183.5	627.423830142814	1177.2	804.73056441811	1420.4	1504.25713309025	983.2	1079.8	1226.6	1258.2	895.234001823154	1171.64450015193	1292.7	1237.3	1236.3	955.236280765725	1242.6	3076.4	1235.14691203282	1182.7	1086.54126785172	1500.65699635369	2220.48433606806
10344-334_3	1847.3	2218.2	2109.7	2289.8	2123.3	2049.3	2694	2359.5	1743.2	2220.2	1939.4	2531	1620.8	2292.6	2936.4	2157.5	2341.2	2877.2	2787.2	2067.7	3921.2	2465.4	2505.2	1745.5	2056.7	2473.6	1869.1	2624.4	2242	2693.7	1866.3	1839.8	2011.8	1953.2	2056	2457.9	2565.8	1928.5	2481.4	2545.1	1888	2055.6	1997.3	2504.9	2108.4	2115.9	1991.8	2514.7	2567.9
10346-5_3	1400.8	1434.4	1072.6	1164.4	10245.9	1206.4	1139.5	1164.7	1322.3	1177.2	1205.6	1172	1754.6	928.3	1324	2265.6	1371	1153.5	1056.2	1378.7	1238	1173.1	1476.3	861.2	1302.1	1144.7	1125.2	1182.8	878.8	1256.9	1389.7	1186	1119.2	1317.8	1143.8	2002.7	1851.5	1504.4	1627.7	1241.3	910.3	1131.2	2517.8	919.5	1474.6	1080.5	1113.8	1178.6	1093.6
10351-51_3	2863.7	3311.4	2680.2	2587.4	3459.9	2798.2	3055.3	2346.6	3616.5	35249	2543.1	2906.6	2121.1	3694.8	2748.3	2365.5	2021.3	3614.3	2294.1	2399.5	3211.3	5248.7	2831.9	2852.5	11830	6922.5	2274.6	2655.6	1928.5	2178.9	4954.2	5295.1	2564.2	2572	2562.9	3042.7	2537.2	2429.5	2630.3	2854.9	2289.9	3250	3454	2567.6	2639.5	2307.3	2413.4	3276	2637.6
10354-57_3	3903.1	8510.7	3160.9	13544.9	21832.8578727321	3880.8	6812	3600.36007186266	3981.55584438628	3835.7	3897.6	3369	5752.7	3594.7601339662	4305.4	6822.82433460498	3560.5	4005.8	3054.3	3929.1	3995.3	3897.1	4660.74831211463	2802.5	4743.14739830546	3656.8	3588.5	3237.06410082953	3050.8	3492.56126735572	4313.4	5705.53672536929	4804.6	3818	3777.8	5855.4	5626.0376070177	4185.4535831522	3376.4	4678.7	4656	3688.859090405	7554.3	6380.9	4577.74923257774	3609.8	3598.3600940425	3404.66224215943	4186.15357538926
10358-33_3	2226.3	1018.1	2456.8	1458.4	894.935893630676	1045.3	1482	1039.04167335152	1072.54301700626	1285.8	786.2	1293.1	1120.4	1130.54534333387	910.3	2121.58509144874	914.4	1248.5	973.2	835.3	1471.2	1076.2	1012.94062650409	855.7	1052.04219476977	898.1	1107.6	943.137826889139	2598.3	1094.04387935184	1771.8	1006.04034975132	1098.6	1623.2	1122.2	1287.6	979.739294882079	977.439202631157	900.2	1357.6	857.6	1137.84563613027	890.2	1110.4	1090.04371891545	726.7	2788.41183619445	912.336591528959	1041.74178164608
10361-25_3	1087.2	630	660.3	2426.9	1052.8	728.8	886.9	831.7	717.5	1046.3	1153.9	796.8	2094.4	822.3	720.3	869.4	690.2	687	620	815.8	899.2	759.7	807.4	752	924.3	644.3	734.1	833.7	702.7	733.5	738.9	958.3	581.6	1862.5	712	1129.2	920.8	1019.5	696.5	618.8	632.9	826.6	812.2	624.1	974.5	699.6	802.1	785.4	1254
10362-35_3	761.1	701.8	751.1	763	640.8	593.5	569.7	957.4	693.3	705.5	561.2	702	631.2	730	796.3	639.6	687.4	584.6	580.6	1319.6	897.8	824.3	682.2	889.6	653.3	572.4	572.9	688.8	913.2	1209	580.2	743.6	557.9	763.8	750.8	672.9	726.5	673.2	785.3	995.8	645.6	913	648.3	650.9	1075.2	576.1	746.7	735.8	686.6
10363-13_3	9218.5	11042.4	9401.6	7528.1	59709.3910619121	9978	8323.9	10474.4458049194	12271.7365056862	11216.3	12739.9	9887	13929.7	9073.95305110879	11121.7	15182.2214467543	11326.8	9290.1	8911.5	9268.4	10272.9	9818.2	9856.54900193508	7786.3	10172.0473695375	10279.8	11087	8451.95626933783	7654.4	6507.16633173629	11065.5	11104.3425458158	9120.5	7746.8	9509.2	16547.3	12613.7347361777	12862.6334483686	9848.6	9894.6	10294.1	9772.04943913822	16948.1	8189.5	10173.7473607417	9497.4	9293.15191696762	9809.24924666536	9536.35065865041
10364-6_3	11951.5	3397.8	2437	2349.1	46773.1362948791	2633.7	3189	2727.34876448291	3807.36807502503	3186.2	3131.2	2391.2	4971.9	2199.23932198541	3594.9	6530.41676262337	2967	2385.8	2373	3086.9	3032.6	2605.1	4276.47646259476	2715.2	4213.87534329853	2944.9	2674.9	2527.4451902446	1844.1	2536.14534580174	2957.7	2912.55207588328	3274.7	2435.2	2289.6	5886.4	3793.16782112716	2764.04942068374	3179	3650.9	3926.7	2605.04657774281	7166.3	6110.8	3000.35364575883	3108	2731.04883063939	2423.24332713489	2823.45048276355
10365-132_3	1907.6	1519.4	943.7	1985	1293.5	1453.6	1253.1	1324.1	1470.6	1617	931.2	1150.4	1114.3	1240.3	1464.2	1241.8	1436.7	1267.2	931.2	1340.5	1505.4	1835.4	1222.5	1369.9	1341.9	1209.2	1450.6	1420.8	1112.8	1542.4	1257.4	1793	1466.4	1192.9	1189.3	1425.9	1462.1	6705.4	1577.5	1483.5	1272.3	1767.7	1297.6	1136.3	1672.3	1343.1	1586.4	838.3	1121
10366-11_3	3544.5	4222.6	2885	2801.1	2283.6	3590.5	3051	4050.1	3538.3	3229.9	3552.1	3637.8	2628.9	3349.1	3597.8	4328.2	3042.1	3382.7	2290.7	2743.3	3258.8	2090.5	2827.1	3219.6	2459	2799.6	3931.2	2896.7	3280.5	2379.8	4795.4	3886.1	2866.2	3553.3	4571.9	6082.4	3269.8	2368	2485.2	5849.3	4206.8	2514.9	3578.2	2325.3	3209.6	3479.6	4611.3	3069.7	3155.1
10367-26_3	1049.8	1179.4	916	1480.6	838.9	882	1499	909.6	794.9	1001.9	962	928	1007.3	967.9	1566.6	852.8	855.2	961.1	1007.8	1015.4	1246	1065.3	928.1	1053	1201.8	815.5	851.6	976.9	899.2	14728.7	878.2	1114.9	988.4	1286.8	872.8	937.8	862	1431.1	924.3	868.8	885.8	893.1	999.1	1009.4	1020.2	855.3	927.6	1442.9	908.5
10367-62_3	432.8	3909.3	318.6	550.8	311.432182720132	360	310.2	425.043923108723	416.34302397685	340.7	548.4	327.9	696	380.239293096321	470.3	672.769522529971	494.1	358.7	317.5	382.8	480.8	610.8	415.742961967755	372.1	397.841112029764	310.3	525.2	356.936885076478	330.4	532.555033071517	327.6	379.839251756924	303.9	626.8	325.6	343.7	375.138766019016	399.941329061596	345.4	350.9	11066.5	344.33558288549	331.5	1340.3	382.53953079785	317.9	384.639747829682	368.638094253824	418.843282348078
10370-21_3	9449.7	4781.8	3021.4	5048.4	38401.7	4187.7	4534.1	5056.3	4361.1	3364.4	3268.3	4049.6	7282.1	2591.4	3792	11035.2	5275.3	4725.6	2894.1	4824.9	2633.9	3172.4	5492.3	3649.8	3370.3	4603.7	3797.3	4308.6	2578.9	8083.6	4935.9	7510.1	3698.1	5638.8	5659	9473.3	8885.1	6183.6	6246.6	4343.3	2773.2	4268.9	8887.7	2059.5	9176.4	2583.2	5077.7	2779	5244.6
10372-18_3	769.1	1038.6	811.3	749.8	2751.7	802.1	848.7	784.6	757.1	733.4	764.9	936.5	822.8	725.6	770.4	1155	853.9	794.3	779.6	954.6	1372.9	740.4	847.5	882.7	745.8	819.9	957	4404.3	678	957.1	966.3	735.6	661.8	798	988.5	1137.5	913.8	1138.5	850.8	733.4	674.7	806.6	1104.5	701.5	752.5	803.9	794.9	835.4	787.1
10416-79_3	1948.6	2523.3	2271.7	2657.9	2339.5	2365.5	3173.4	2425.4	1875.6	2403.3	2297.3	2501.9	2058.2	2479.5	2777.7	2030.6	7981	2456.7	2569	2805.6	2887.9	2546.1	2975.9	1984.3	2403.4	8206.8	4611.4	2325	3170.6	2199.8	4278.1	2648	11895.6	2654.8	9295.2	3359.1	2460.9	2197.3	2649.6	2639.9	2361.5	2302.2	2028.7	2568.8	2345.1	2089.5	2175.9	3185.9	5934
10419-1_3	1295.7	1287.3	985.5	1308.1	839.732841833542	1209	1576.2	1629.6637359199	1565.86124061327	1062.9	1423.5	1275.9	1196.5	1211.44737953692	1197.8	1504.15882744055	1072.8	889.3	978.1	1265.4	1313.8	982.4	1154.94516974343	1072.4	1177.34604583855	1014.6	1138	734.228715581977	1569.5	543.021237484355	1728.3	1345.95264001877	1287.7	1024	1625.4	866.9	896.135047715895	1065.14165754068	741.3	1035.8	1181	1208.74727393617	1040.3	1073.2	676.026439299124	1245.2	1625.96359120776	1105.64324155194	1424.75572199625
10424-31_3	964	1340.1	1310.1	1378.9	1590.05631109222	1373.2	1393.9	1620.75739835671	1825.66465505029	1500.3	1407.3	1349.1	1475.5	1491.75282972092	1482.4	1306.64627425981	1300.2	2270.2	1386.8	1133.8	1369.6	1878.7	1248.74422368607	1092.4	1215.64305142371	1476.5	1515.6	1274.2451267885	1548.8	1257.04451763706	1366.4	1400.44959626009	1298.8	1114.1	1369.7	1516.1	1558.25518487038	1292.44577135572	1452.9	1417	1531.4	1571.05563819238	1143.6	1304.5	1113.93944963876	1169.9	1622.85747272985	1687.15974996458	1401.04961750956
10425-3_3	1176.3	1225.8	103722.2	931	1325.55727186312	8189.3	1166.9	1104.84773591428	1255.05422571725	1023	1062.1	1105.3	1003.3	1065.44603352921	1100.3	1020.14407621846	1068.3	1031.5	1092.6	1033.8	1664.1	1199.3	1148.54962409264	806.2	1169.25051849291	1045.7	992.6	1191.15146474248	970.3	1884.68142931213	1100.1	1166.95041911511	1340.4	1029	1211.1	1238.9	1106.94782665054	1773.87664189423	1098.5	974.9	927.8	1408.56085810577	925.4	1098	1091.64716557207	889.9	1150.6497148289	1217.35259678534	1263.65459730384
10426-21_3	421.7	703.3	507.5	518.5	3013.64639010434	547.3	545.5	373.668554358802	476.259920902053	977.8	675.4	602.1	723.7	412.965247391451	601.1	247.479173678896	543.4	755.1	620.3	459.5	706.2	732.8	357.969875462807	458.7	1663.16003870751	577	513	170.285669808145	646.3	134.38869067654	689.6	952.619833389431	594.2	394.3	669	654.7	259.678147088522	671.143520700101	704.1	636.1	492	522.756008078088	776.3	660.3	526.255713564456	2350.9	411.365382026254	846.628752945137	714.839843487041
10427-2_3	3352.8	2269.8	2920.8	4604.3	3478.2	3914.2	3280	2976.6	3042.9	2538.7	2623	5924.5	2432.3	2785.3	3063.5	3879	3187.9	3298.9	1925.7	2115.9	3379.2	4449.7	2379.1	2072.3	3221.8	3320.1	2502.5	2454.8	5844.5	5302.2	2083.2	2458.5	4017.2	3567.5	3585.8	4178.4	2209.4	2990.1	4230	4656.7	4198.7	3164.6	3430.5	2484.2	3934.2	5470	3190.9	3562.5	4358.9
10428-1_3	7011	4458.1	5842.4	9304.6	2962.1	21497.4	9045.7	10105	6228.9	6194	4448.9	3137.2	9778.9	3560.4	3578	19134.9	9966.6	3839.6	4127.1	5670.3	6894.9	10383.6	6961.7	14213.3	2357.5	16030.7	7142.4	2214.4	6353.2	11210.7	2752.9	2736.4	14404.5	3542.3	4653	3525.6	9135.7	3097.9	2615.6	15286.4	9590.8	4274.6	9254.2	4059.8	10069.7	12921	6247	10650.5	8337
10432-3_3	214.7	256.6	239.2	283.1	219.760679785331	270.7	284.4	925.634382826476	316.043452593918	273.3	267.3	252.1	275.7	282.749409660107	312.8	444.12053667263	350.8	239.4	240.3	232.6	343	263.4	271.051502683363	283.5	271.251466905188	234.2	238.7	302.345903398927	245.5	277.350375670841	219.1	331.640661896243	227.5	427.7	4785.1	284.6	263.65282647585	326.041663685152	246.7	263.8	243.4	266.852254025045	190.4	256.8	399.228568872988	237.6	269.351806797853	275.350733452594	277.050429338104
10438-19_3	2379.1	2267.3	1599.7	2365.3	2281.65263935031	1860.1	2942.9	1967.84539959395	2963.26836471022	1869.2	1653.3	2312.8	1562.8	2677.76177787006	2110.8	1741.34017395718	1842.5	2674	2247.7	2422.9	3552.8	2381.4	1855.94281792174	2171.6	1938.44472129937	1535.3	2488.7	2432.75612541528	1698.5	2381.35493955334	1891.4	2580.15952611665	2207.3	2446.8	2537.4	2403.4	2410.15560400517	2278.35256321521	2145.3	2765.8	2077.8	1991.74595099668	1641.9	1935.1	2271.45240402363	2358.6	2019.84659929863	2491.55748200443	1709.039428756
10439-57_3	30877.9	16433.3	18642.1	25250.5	12391.4717877438	20780.9	25652.8	20398.253558321	24830.8434664317	23450.6	22229.6	18283.3	23523.6	21230.9516624775	16126.5	24695.3437749303	31281	26977.1	14078.8	12296.8	17901	15902.3	22737.3482327924	26219.4	20962.9522726445	28011.8	16760.8	23804.7458025973	18581.1	29998.4317011365	19409.3	34912.620512768	25016.5	15943.4	32693.3	21704.1	28355.4354418247	16353.3627675173	22538.7	18444.5	22758.2	27537.2373046555	13079.4	18000.5	18984.9567760414	20387.2	18184.5585983462	19118.9564709579	22779.8481360308
10440-26_3	2273	3877.2	3336.4	2737	1955.13195652174	3427.4	3476.9	2975.44863354037	3459.85655116051	3709.8	3256.6	4378	2944.6	3143.75138443936	2719.9	2554.94176037921	2226.3	3062.9	3035.5	2748.9	3731.6	2391.7	2825.14617685518	3032	2789.04558679307	3906.1	3437.3	4350.4711082053	3200.7	1953.63193200392	3617	3054.34992317751	3966.4	2507.9	2604.9	2574.8	2995.74896534815	3071.35020104609	3343.9	3317.5	4105.5	3273.95351258581	3217.8	3028.5	2424.13962242563	2946.9	3454.45646289637	3473.05676691729	2661.44350114417
10442-1_3	968.3	999	851.8	659.4	710.739837443946	1075.3	795.1	1336.4749103139	516.32894058296	829.1	904	626.6	794.1	515.228878923767	790.6	747.341889013453	801.1	887.4	1051.4	676.3	765.8	1451	813.345588565022	927.4	949.453217488789	625.8	1014.7	777.543581838565	633.3	775.543469730942	621	1549.98687780269	1111.6	952.1	720.6	3178.3	1056.25920403587	763.842813901345	806	931.5	1025.9	992.355622197309	449.1	1072.5	955.653565022422	895.1	803.145016816144	620.734792600897	1057.1592544843
10445-20_3	15773.7	27602.3	20711.2	22096.7	12246.1708173673	18844	17609.5	18110.5568425317	16713.9601706224	20213.4	20669.8	17466.4	18071.7	21858.1479120198	29760	12384.2704882757	18448.4	20551.3	24573.9	16737.5	23932.9	24927.3	17386.8585671051	27368.8	28132.9329592031	26794.7	19657.4	17760.3576770565	22444	18616.1556376894	27483.1	21435.2489197884	25188.3	18660.7	22775.6	20801.3	19475.753589267	16885.1597626537	17045.5	24827.6	19039.3	17677.3578748451	18699.1	25054.8	17115.3592140883	25613	17341.0586762463	27286.0349773615	24714.5411052331
10447-18_3	5972	5346.3	6964	5555.7	12394.5	6332.6	6633.6	7390.5	7816.7	7147.7	5906.7	9090.6	5795.3	6315.7	6462.8	7322.4	8906.5	7168.3	6043	5203	6108.5	6046.7	5423.9	6516.4	5523	7050.7	7563.3	6633.4	7053.3	5626.6	6592.3	6425.1	8531.8	5529.9	7581	7760.1	6122.4	5872.6	6030.8	7338.5	7342.6	7537.2	7222.1	5418.6	6648.9	5788.8	6524.6	6214.8	6406.3
10451-11_3	5058.8	5026.1	4764.3	5451.8	4401.4	4854.6	5248.3	4919.8	4292.7	5599.8	4572	5528.4	5017.3	5112.8	5739.3	4160.3	5267.2	6244.2	4800.6	4430.6	5158.3	7065.6	3709.7	3851.3	4127	5010.7	5713.2	3887.3	5508.6	2308.5	5882.7	6789.6	3921.8	4736.2	6201.8	4834.9	3769.8	4310.9	4690.4	4957.5	6182.6	4986.3	4606.4	4196.2	5862.2	5951.9	4288.8	5658.3	6588.3
10452-24_3	819.7	1148.1	1018.8	1261.7	1096.3	977.9	1068.2	1106.7	1098.5	1071.3	1063.9	1208.3	998.5	968.2	1520.8	1737.1	1281.2	1101	1244.5	1216.7	1772.5	1173.5	986.5	839.8	996	1240	1082.4	1115.2	977.3	909.6	1088.3	1075	1027	1129	1005.8	1015.4	1405.8	1170	1319.7	1059.4	1031.9	1098.4	839	964.5	929	972.9	925.4	1126.9	1128.3
10453-7_3	355.3	837.5	286.1	533.4	362.12950619296	332.6	422.6	338.627591264668	304.424804432855	1834.7	298.8	361	418.6	286.023305084746	335.2	344.828096479791	288.2	390.1	284.3	314.2	466.1	489.5	297.324225880052	252.7	288.42350065189	289.2	314.4	954.777794980443	306.1	252.620583441982	327.8	299.324388852673	369.4	404.9	292.3	344.2	368.430019556714	500.440775749674	376.2	342.2	253.6	353.528805410691	263.2	293.4	1187.09672425033	246.8	280.422848761408	520.142381029987	4047.42978324641
10454-99_3	620.3	790.1	528.2	455.4	8563.81862202081	553.1	549.4	452.737990936556	921.377316213494	589.4	670.7	556.2	1471.7	679.056982208795	670.1	1395.1170694864	505.1	542	412.2	673.1	1470.2	546.5	876.773573346761	771.2	621.052114803625	457.2	701.5	568.347692178583	443.8	833.269922792884	641.4	610.851258811682	720.4	501	432.5	734.3	1654.83886371266	460.238620342397	619.2	923.9	406.9	590.049513259483	1088.6	530.1	831.869805303793	584.8	640.1537176905	598.050184625713	743.762411883182
10455-196_3	1829.2	1596.8	794.5	659.4	621.1	656.5	1004.1	976.7	979.5	1659.5	1939.6	1108.1	711.6	2075.2	964.1	1181.6	653.8	1436.4	1494.5	1080.1	1234.6	1918.8	2334	1116.4	1489.2	1390.2	1057.9	1351.8	1924.2	2213.5	660.2	1152.9	7894.7	1292.6	3340.3	666	1192.5	1525	832	917.3	693.2	1671.1	913.8	905.5	705.5	1125.4	1858.5	836.5	1095.5
10460-1_3	6630	2090.4	4548.9	4419.2	3897.4	5526.5	9953.5	4509.4	6680	3895.9	6786.1	4257.6	12203.1	4902.1	7817.5	2125.6	3693.9	3716.2	18894.7	6151.3	6177.8	8967.8	5546	10813.7	5158.9	8738.1	2582	3265.8	5313.3	4194.9	6789.7	5026.6	3442.1	3758.8	11862.2	6982.9	4239	2180.1	8278.7	7166.3	2582.6	10784	4553.8	5158.7	38513.8	2169.9	3262	7784.8	1172.1
10461-57_3	506.8	476.5	529.6	557.3	726.2	517.4	481.1	533	600.3	662.9	561.4	659.6	535.3	830	676.5	628.4	556.1	485	452.5	546.9	866.8	695.9	2074.5	360.1	948	722.8	573	965.2	436.5	844	547	736.9	687.1	1280.2	646	747.8	579.5	838.5	618	520.3	422.7	816.1	843.5	477	546	575.7	552	715.4	686.5
10462-14_3	1536	1330.8	1858.6	1319.3	1415	1104.2	4284.1	1086.5	1155.6	2505.8	1200.1	1867.9	718.4	1357.6	982.7	1747.7	2642.5	1212.6	756.2	1426.6	1037.1	1502.1	746.8	1154.2	878	3438.7	3434.8	23346.1	1984.9	1670.5	950.1	1659.4	740.9	1109.6	1349.2	3677.4	1438.6	1006.1	1503.7	979.8	1032.4	1512	1204.3	1576.1	1632.2	1097.8	1167	1827.5	1050.3
10463-23_3	1814.2	1822.5	2104.8	2078.8	1724.9	1963.3	2866.5	1918	1933.6	2227.8	1787.1	2149.7	1630.2	2161.4	1787	1980.8	3484.2	2176.4	2076.9	2436.9	2321.4	3913.4	2004.5	1649.1	3415	2708.7	2007.4	2111.6	1879.8	1819.3	2106.9	2026.8	2381.1	1725.7	1931	2057.3	1890.7	1945	38086	2049.1	2147.8	1853.6	1629.2	2089.3	2031.9	1826.7	2054.3	2180	2196.6
10467-58_3	860.2	899.4	780.4	1587.2	1180	953.5	2167.3	1394.5	806.9	971.5	1331	915.8	809.9	890.4	1240.6	784.5	946.1	887.5	849.9	1268.5	1057.4	900.3	854.7	994.3	974.6	836.3	1107.3	868.5	1068.8	934.1	886.9	886.1	41847.7	792.8	938.7	1287.7	911	1434.1	939.5	862.5	963.3	914.4	702.6	3043.5	838.4	802.7	977.7	1035.7	985.6
10471-25_3	595.2	784.9	756.2	606.8	1260.54672920892	708.6	762.8	935.060484279919	1020.15688810007	831.9	902.2	979.8	881.4	871.26318035835	800.8	780.267025862069	988.2	823	804.8	1135.8	1238.3	1012.5	855.463848039216	1019.8	894.662191514537	834.2	849.7	990.858126267749	727	730.669121872887	1062.8	905.7617224476	620.6	779.3	818	789.9	828.564984787018	1235.44778989182	1162.1	852.3	898.5	1583.63307555781	787.8	726.2	684.271082657201	810.1	896.962094320487	921.261067444219	940.760243407708
10476-23_3	3001.7	2303.8	2567.1	3202	2012.93386668013	2576.3	3504	2015.63391210714	3045.25123494179	1927.2	2699.3	2219.4	2449.8	2395.04029544384	2862.6	1672.72814287637	2503.3	1501.8	1783.4	2249	2000.9	3894.5	2218.63732754559	2198	3024.95089339794	2531.1	2133.3	2566.64318258295	2404.6	4620.27773403324	1867.3	1942.73268557776	2686.1	4139.4	2720.9	2892.6	2421.24073625412	1666.62804024497	2642	1581.5	1616.3	2439.44104246585	2424.1	1715.7	3296.05545460664	2366.1	3033.75104145636	1654.02782825224	3047.25126859143
10485-56_3	147.6	319	314.5	438.6	329.4	597	171.9	320.9	442.8	578.8	344.5	821.8	140.3	243.8	187.4	118.1	228.1	15262.2	336.3	134.4	787.5	480.1	172.1	352.9	3424.6	516.3	511.8	132.9	193	117.4	366	1437.6	288.4	149.1	334.6	518.5	119.8	462.7	249.1	216.4	692.4	254.3	364	349.4	378.6	474.9	247.4	861.4	485.8
10489-19_3	215.3	405.7	272.9	266	324.3	254.6	296.7	281.8	279.7	287.8	275.8	332.1	259.6	263.2	280.2	289.7	376.4	288.1	280.4	273.4	354.1	317.7	261.6	202.4	295.5	339.1	270.2	300	244.2	280.6	281.4	315.1	277.3	285.7	327.2	284.2	300.5	338.5	320.4	290.2	332.7	325.6	536.2	261.6	274	260.1	263.9	322.8	320.7
10490-3_3	8612.1	8804.3	7234.1	8122.5	7106.47445726404	6931.3	13212.7	10453.662426497	8201.87052009201	8109.1	7073	9736.6	7033.4	6986.87488713967	7146.2	7338.87362195385	6926	6969.5	7361.6	7318.6	5752.5	15719.3	7309.37372798505	8065.9	6420.97692114154	6296.2	7672.1	10952.2606343901	9232.2	9024.96756164187	26809.6	8151.57070088419	10103.7	5749.3	6877.7	9239.7	6565.27640248724	6503.1766256919	7964.9	8452.2	7774.4	7432.77328445115	7194.3	6615.2	8633.26896952052	10819.7	16327.6413137086	6583.17633814967	8829.4682643232
10491-21_3	1465.4	1639.3	2333.5	2010	1400.4	1621.6	2396.1	3484.6	1561.5	1660.7	1592	2276.3	1310.2	2063.6	2367.3	1291.2	2007.8	2147.6	1850.1	1567.9	2067	1835.9	2138	1163.9	2040.1	1983.2	2728	1889.3	2762.9	1944.7	1533.4	1418	2594.5	1548.6	1854.6	1598.8	1901.1	1425.4	1751.2	2101.4	1626.1	1629.4	1585.7	1854.8	1725	1538.6	1815.6	1993.1	2622
10494-48_3	295.1	348.5	331.3	382.9	304.7	353.6	396.3	435.6	389	390.3	330.3	369.8	691.4	378.8	340.8	366.8	417.7	314.2	402.4	411.5	552.6	487.6	342.7	297.9	422.7	363.8	345.7	478	349.3	356.9	291	464.4	325.2	700.3	362.7	352.7	450.1	814	10128.4	316	312.1	2411.7	271.8	383.5	445.8	1929.8	369	395.8	458.4
10497-242_3	867.7	1333.7	1302.9	1125.3	791.374356814205	928.7	1494.7	1469.05239777072	921.27014775452	1059.1	1116	2824.9	1117.7	857.572211781479	1706.4	1265.45899488044	893.2	1205.2	1328.2	900.3	1175	926.2	1228.56019052557	932.1	1745.74343205236	994.4	1029.8	938.769580714147	1403.7	2059.53326420841	866.8	1263.05907264597	1066.4	1411.3	977.9	967.4	884.971323958266	1206.06091957747	1517.4	952.6	1313.9	1357.15602358888	512.1	2058.5	2194.12890285788	823.3	1249.05952627827	1862.73964098244	870.471793791718
10499-1_3	403.9	499.1	459.7	450	1520.40277852893	512.4	483.3	546.436938885884	556.237601406165	544.3	521.4	682.1	600.7	521.635262303948	498.8	519.335106814494	3061.9	490.2	706.7	740.6	587.6	1593.9	737.149830989724	423.5	530.235843699297	548	457.9	436.829529475392	493.7	533.336053272039	467.4	523.535390751758	494.9	481.1	467.6	597.7	580.439237425635	537.436330448891	503.4	503.7	558	540.336526500811	487.3	532.6	539.636479177934	480.5	553.337405354245	532.43599242834	646.643712817739
10501-3_3	71.7	154.5	150.2	233.6	328.905459770115	219.9	202.4	142.858936781609	127.563333333333	192.8	182.3	249.7	97.5	101.870718390805	106	175.749482758621	163.2	138.4	164.7	104.2	394.8	207.7	98.9715517241379	265	529.547787356322	295	202.5	54.884224137931	219.7	62.9818965517241	179.8	312.21025862069	179.3	177.9	162.9	290	66.6808333333333	1117.37882183908	184.4	111.2	199.4	161.853477011494	162.3	145.9	104.070086206897	137.4	158.554425287356	304.112586206897	173.05025862069
10502-15_3	713.9	747.5	694.1	645.9	647.75813081696	733.2	771.8	660.857284126163	773.55	760.5	714.5	798.9	712.4	2048.26760599793	740.7	671.356605480869	1308.4	685.7	809.7	737.7	835.3	921	784.749276111686	560.8	681.855926835574	749	821.2	891.442379782833	733.9	652.257839968976	736.4	728.95288262668	630.7	694.2	749	853.8	761.550775594622	942.639070579111	863	713	637.6	849.645081437435	538.4	735.7	846.945255946225	679.4	725.253121768356	2404.54457730093	758.350982419855
10504-6_3	516.2	368.6	394.5	414.3	524.953289340101	406.7	403.4	484.849218274112	460.446741116751	440.9	555.3	532.1	476.4	512.151989847716	416.4	421.042741116751	457.1	754.8	387.6	752.3	598.1	442.1	432.843939086294	332.7	495.450294416244	369.3	435.7	472.247939086294	385.8	513.052081218274	374.6	433.143969543147	537.6	506.9	415	462.1	454.646152284264	489.749715736041	429.2	394.6	354.9	598.360741116751	381.9	530.1	426.143258883249	415.3	492.750020304568	561.156964467005	491.949939086294
10506-53_3	1081.8	1636.2	2088.8	179605.1	1997.35355840395	1339.4	1983.5	1680.84507132897	2448.96566823984	2845.6	1434.8	1579.9	1922.9	1469.63940791591	1346.2	2338.26269977475	2580.3	1481.9	1560.6	1649	1527	1691.2	1575.44224498552	1475.9	1422.13813418428	1626.7	1564.4	1513.74059047517	1862.5	2653.07114126354	1493.5	1488.13990400086	1511.2	1475.8	1406.6	1590.3	1427.13826826129	2739.67346347742	1328.7	1730.6	1574.8	1497.04014265794	1206	2073.4	1590.64265257964	1873.7	1389.23725195752	1550.24156923737	1455.43902713719
10511-10_3	1111.1	4414.1	2389.4	6588.9	2920.3	8553.5	2921.1	2639.1	2180.2	4133.2	3414.7	10262.1	953.8	1634.5	2396.9	743.8	2373.2	3529.1	2081.5	1400.1	7276.2	2934	1305.3	3548.9	19027.2	4455.1	3840.9	439.9	1660.6	683.1	5048.2	9607.6	2645.8	1292.2	3966.2	6327.5	749.8	5369.2	2422	2816	5829.2	1860.5	5021.6	2707.6	2436	2610.7	2821.9	10695	4024.8
10512-13_3	644.4	741.8	744.3	601.3	1688.7	689.4	602.4	555	1087.4	700.7	529.9	551.3	414.7	764.9	642.5	521.9	508.6	471.9	623.8	749.8	917.2	1209.4	793.8	463.7	638.3	1372.5	3360.4	598.5	536.5	734	655.4	614.2	528.5	769.9	820.3	699.9	594.9	712.3	670.8	847	509	680.1	439	570.2	632.4	836.7	800.9	759.4	665.4
10513-13_3	1403.4	1929.1	1769.5	1086.4	2356.93979873314	1491.3	3723.8	2158.24487382509	1515.56128933388	1422.6	1666.3	1534.9	1895	1659.6576088067	3301.1	1577.85969809971	1605.6	1267.7	1369.1	1269.4	1614	1487.1	2362.63965314671	1019.6	1199.36936554965	1396.3	1604.5	1775.45465110339	1182.7	1174.96998876175	1371.3	1257.4678815897	1136.2	2053.8	1309.9	1486.6	1583.15956272987	1541.06063802615	3122.4	2226.2	4386.1	1469.36246935022	1089	1242.7	1285.96715365754	1894.6	2047.0477140376	1380.26474509604	1513.16135063343
10514-5_3	700.3	741.2	586.3	723.9	755.1	1059.8	876.2	828	849.5	734	618.8	792	645.4	720	637.4	549.4	677.9	716.1	823.9	791.5	1703.8	578.1	895.9	710.3	695.8	675.6	652.1	746	648.9	721.1	721.1	708.6	1113.7	796.2	549.6	794.9	839.3	732.8	718.2	788.7	570.7	916.1	829.8	637	687.3	722.9	830.9	1007.7	780.6
10516-53_3	225.5	154.6	143.8	171.3	123.964971751412	147.9	244.2	155.656016949153	169.452118644068	164.7	138.4	170.4	152.7	184.447881355932	158.4	148.058163841808	144.6	173.3	149.4	137.6	167	178.3	203.642457627119	154.2	189.246525423729	141.2	158.9	184.247937853107	157.5	156.555762711864	133.9	171.551525423729	132.1	178.6	158.2	220.3	168.752316384181	175.650367231638	183.4	135.6	136.1	306.913276836158	110	159.7	202.742711864407	195.2	189.746384180791	174.05081920904	216.238898305085
10518-14_3	239.8	203.9	201.4	198.3	220.17270699058	200.2	366.9	252.568691125434	348.856755081805	247.8	212	214.4	271.1	247.769286068418	230.4	265.967030242935	197.1	179	198.8	192.2	252.5	333.3	269.766559246406	193	253.268604362915	174.7	226.7	262.467464055528	263.6	257.968021814576	220.1	285.164650470997	248.9	261.7	204.4	216.2	253.168616757561	293.063671294001	208.3	182.2	169.2	249.269100148736	145.3	268.9	425.147297967278	225.7	291.26389439762	298.862952404561	367.554437283094
10521-10_3	1026.5	972.3	752.1	833.3	623.7	958.3	891.2	881.1	936.3	763.2	670.3	752.1	727.9	826.6	862.5	939	682.5	920.6	594.7	749.5	844	609.6	817.5	918.5	746.5	885.4	823.5	709	646.9	534.4	1378.6	837.1	760.2	931.6	902.4	994.2	705.6	710.2	665.5	1140	1069.7	862.9	1029.8	644.4	650.2	855.8	1445.4	875.7	773
10522-167_3	4028.5	4975.4	5336.3	5734.9	4148.65328566603	4963.8	6310.5	4951.34424726945	3495.96063506362	4615.8	4327.3	6498.9	3321.5	4855.1453304808	6223	3859.65653980408	6259.3	5589.7	7381.1	5341.3	6829.6	6226.2	6131.73095597343	3678.1	5121.6423296926	7580.4	4279.2	5545.73755432947	4992.6	5628.33662425403	4140.3	4298.55159779304	5085.6	4248.2	4649	5176.4	5742.4353394888	4336.7511676613	6521.5	6173	4806.4	4263.1519963968	4512.4	6475.5	4398.55047179372	4703.3	4052.55436775138	6298.92907330256	5757.1351739669
10527-22_3	471.3	663.1	585	656.5	655.943931623932	604	813.1	562.151948717949	843.72788034188	607.4	554.5	652	522.4	617.747196581197	687.5	840.528153846154	639.7	604.1	673	604.9	728.1	645	710.239290598291	644.2	545.05341025641	657.5	668.8	614.247495726496	642.6	538.85394017094	559.5	573.750957264957	730.1	679.9	594.8	567.8	595.549094017094	591.649427350427	695.6	721.9	591.7	666.043068376069	491.5	606	585.64994017094	496.5	566.551572649573	704.439786324786	812.03058974359
10529-19_3	594.3	695.7	830.3	697.7	721.95519980144	725.7	805.4	761.152767436088	852.647089848598	754	725.1	951.7	701.5	894.844471332837	714.8	691.25710474063	744.5	725.7	720.3	1139	1054.8	851.9	820.049112683048	544.9	944.841368826011	747	1286.9	733.554480019856	728.4	714.255677587491	733.8	881.045327624721	1019.3	832.5	772	934.4	803.5501365103	975.739451476793	732	676.5	1130.6	795.250651526433	623.8	682.8	720.955261851576	776.6	732.35455448002	852.647089848598	827.348659717051
10533-1_3	505.9	632.5	635.2	568.6	833.4	609.5	813.3	684.2	681.1	685.6	792.1	782.9	674.7	564.7	635.1	551.2	783.7	684.4	772.8	804.7	962.4	718.7	538.4	522.4	926.4	778.4	702.6	694.5	560	505.3	962	735.1	625.3	760.9	684.3	725.2	599.6	920.2	936.7	675.6	671.9	764.2	607.8	591.9	1107.8	692.8	572.2	733.3	717.1
10534-40_3	663.6	697.9	667.6	718.9	3287.10532858571	670.5	741.7	707.844215392304	777.248550724638	795.9	676.7	863.4	707.5	640.640017491254	807.1	683.042666166917	772.3	779.2	718.7	865.8	1452.3	937.7	1650.4030922039	694.2	756.947282608696	1145.5	743.9	700.543759370315	561.3	547.934226636682	776.9	891.455684657671	855.6	1606.6	724.1	795.8	786.149106696652	970.460619690155	822.2	709.9	1145.2	1403.48766866567	693.1	608.8	661.541323088456	1195.9	696.743521989006	766.947907296352	718.14485882059
10551-7_3	9386.8	1004.7	395.1	394.8	4383.5	550.6	2107.9	663.1	612.3	9848.4	2781.8	1132.5	288.1	1118.7	530.3	384.5	587.1	535.5	378.1	1578.5	1295.7	4616.4	1215.1	447.3	386.5	1200.6	366.4	430.7	334.2	670.6	502.6	515.7	2190.6	648.4	1045	1183.9	567.7	693.8	2019.9	361.8	352.2	2496.1	402.1	513.7	3868.6	507.9	594	1594	3304.2
10552-88_3	859	1436.2	3211.9	1361	3851.31542819499	913.7	1128	1605.66474088713	1218.57324110672	2190.6	990.8	1850.2	1187.5	1020.57758893281	1003.1	1425.96868686869	1282.7	1124.9	1204.8	932.1	1211.6	1084.3	1145.07485507246	869.5	1148.07478919631	1259.8	993.3	970.9786780852	907.8	1017.57765480896	1190	1148.27478480457	1500.9	967.8	1017.5	2342.5	1196.97371541502	1258.1723715415	1368.9	2409.6	1120.6	1112.07557971014	1485.8	891.7	17324.1195761967	1006.2	1052.27689284146	1199.07366930171	1115.77549846289
10553-8_3	1380.3	1445.7	1201.1	1564.7	2014.6	1192.1	1482.9	1399.7	1118.1	1646.2	1356.5	1412.8	1149.3	1404.2	1559.6	1176.8	1452	1427.1	1515.5	1388.4	2238	1553.1	1151.1	1016.8	1347.5	1509.3	1415	1223.1	1248.1	1178.9	1570.8	1459.7	1339.4	1422.2	1371.5	1558.4	1353.7	1682	1695.8	1282.9	1320.9	1423.6	1431.6	1324.9	1533.2	1358.1	1191	2752.6	1371.5
10554-23_3	101.9	195.2	134.8	293.6	174.1	314	108.2	159.4	158.1	275.2	201.3	304.2	81.1	224	98.5	68.1	147.6	146.7	147.4	114	429.5	168.4	125.3	150.2	362.2	219.1	132.8	105.8	117.3	75.5	177.3	273.5	169.3	125.2	187.6	379.2	83.7	256.8	148.2	108.5	270.1	133.2	163.6	144.4	120.8	143.3	145.8	232	186.1
10557-6_3	2633.9	3315.7	2100.3	2646.6	4369.16449998524	2595.5	3044.1	2677.53952729635	2276.93361333373	2823.5	2157.9	3066.9	2821.6	2733.34035105849	2376.4	2714.340070566	2161.8	2338.9	2544.2	2863.2	2300.3	2914.8	2415.13565354749	2326.9	2378.43511175411	2548.6	2570.9	2913.74301426083	2344.3	2735.94038944167	2141.8	2869.84236617556	2515.8	2326.7	2306.9	2621.7	3166.94675219227	2929.24324308365	2445.1	2549.2	2233.3	3078.94545306918	2398.9	2696.6	2761.74077032094	3196.8	2562.63783105495	2710.1400085624	2538.8374797012
10558-26_3	18062.4	37393.2	18267.2	17801.4	13125	23324	22460.5	20538.5	21757.2	22360	18222.6	20205.1	16821.3	20911	13820.5	20827.4	14299.5	22770.1	15460.1	14268.9	16185.1	13434.8	22697.6	26158.5	18662.5	19917.7	23095.7	17087.2	20004.5	17291.5	26892.9	35966.7	24518.5	15139.5	26923.2	20377.6	17350.8	28889.1	16869.5	34340.9	31913.6	22316.3	16988	14600.1	25115	25239.7	38637.7	32661.3	14624.3
10560-1_3	455.5	526.3	550.9	476.1	571.5	1467.6	604.2	5149.8	523.4	703.8	516.2	859.5	491.8	859.3	480.7	414.2	580.7	540.5	645.3	582.7	776.8	550.5	603.8	396.8	575.3	518	528.8	488.7	449.2	363.6	572.5	622.6	724.1	674.5	592.9	539.4	494.4	756.6	601.9	602.7	535.7	593.9	443.8	769.3	464.6	464.9	491.8	582.9	561.3
10562-42_3	1884.8	1576.8	2161.3	1333.3	1382.23017376877	1952.1	1922.7	4569.09974240307	1794.93918311212	1663.6	1463.7	1823.7	1966.4	1955.3426846839	1622.9	1669.63644778205	1617.7	1447.9	2036	1472.4	2101.4	3273.8	1630.3355898533	1564.5	1354.929577803	1697.4	15875	1843.14023533007	5580.8	1720.03754802655	5281.2	1580.3344983409	1866.2	2161.8	1676.8	1865	1969.44299249039	1513.03302916521	1710.8	2692	1690.5	6908.35080771917	1320.2	1613.4	1680.43668354873	1471.2	1737.03791914076	1640.03580160671	1611.43517726161
10563-13_3	410.5	527.7	542.4	522.8	516.3	535.1	540.3	540.5	580.7	542.3	484.1	580.3	546.4	888.9	545.9	768	548.5	533.1	488.4	507	651.7	622.8	555.2	400.3	539.8	564.8	526.3	579.5	1074.5	525.6	463.7	718.1	533.3	642.5	532.7	666.1	573.3	554.8	528.9	529.5	475	562.1	437.7	545.7	551.4	508.2	536.7	852.1	631.5
10565-19_3	542.3	1290.6	786.7	603.2	1021.4	561	677.8	756.5	566.6	872	806.5	677.9	997.5	646.4	874.3	834.2	1114	838.1	907.5	598.9	1836.3	1166.9	939.1	501.2	1026.4	594.4	786.2	758	1016.5	739	734.1	1113.1	728.2	1370.1	772.5	972.7	721	931	757.3	1147.4	1036.3	784.1	670.4	667.1	720.9	978.7	1026.5	899.3	634.3
10571-14_3	1361.5	1123	1694	1481.7	1151.6	1312	1946.6	1828.4	9816.7	1324.6	1122.7	1252.1	1840.6	1595.4	2717.6	1001.4	1401.2	1182.3	3486.3	1478.9	1593	1431.5	1359	1331.2	1918.2	1237.1	3459.1	1482.3	4213	1570.3	1385.7	1542.7	2158.1	2761.6	1500.5	1124.8	1098.8	3864.4	1354.5	1249.9	1088.8	1252.5	910.8	2227.9	1838.9	1073.6	1553.2	5525.2	1861.4
10572-65_3	1556.6	2416.4	1695.9	2279.8	1937.6	1704.7	2494.7	1931.1	2042.5	2260.2	1883.4	2730.3	1620.5	1812.7	2013.9	1235.6	2259	1824.5	3718.6	1842.3	4165.2	2963.6	2302.4	1117.7	2230	2369.7	2182.8	2169.7	2214.7	2211	2190	2190.5	1850.2	1992.2	1962.2	2370.1	2057.6	3263.6	2087.7	3377	1826.1	1690.3	1738.2	1760.6	1686.8	1997.4	1473.5	2587.9	2079.3
10575-31_3	1441.6	1134	1249.9	1433.1	3013.8	1163.7	1439.3	1244.7	1110.5	1183.6	1028	1528.8	1069.1	1080.1	1129.5	1301.9	1407.9	1283.3	1239.2	1400.5	1544.3	1322.1	1798.8	1030.8	1273.5	1306	1186.3	1052.9	1190.6	1204.8	1215.1	1245.5	1085.1	1462.1	1370.6	1516.7	1213	1310.5	1423.9	1218.7	1212.2	1222.7	1454.2	1145.9	1182.4	1081.2	1195.9	1200.8	1369
10580-14_3	397.4	396.9	451.7	463.9	381.3	399.3	495.3	405.4	387.6	458.2	410	435.9	678.6	452.5	434.7	426.3	529.4	1079.9	477	401.4	638.9	479.9	481	422.9	451.4	463.9	394.2	461.3	399.9	476.1	368.6	403.1	486.7	615.2	420.5	459.1	456.7	410.8	421.4	415.1	387.7	426	412.8	529	437	580.6	404.7	623.5	41563.4
10583-1_3	211.8	268.7	2210.1	292.3	254.9	288.4	470.3	372.2	311.2	371.4	325	330.4	329.6	371	381.8	439.3	524.9	243.3	1363	235.1	667.1	302.8	359.4	288.5	382.4	368.4	397.2	329	255.3	294.7	216.7	598.5	1368.4	443.8	245.1	380.2	311.7	303	320.7	280.8	223.5	463.6	3884.9	688.7	353	275.2	497.9	324.1	345.7
10584-7_3	532.1	518.9	618.1	561.1	644.662028483449	426.8	462.8	544.65240569669	449.043206312548	640.1	477.6	451.8	589.9	576.755494611239	515.4	465.544794072363	470.9	612.1	506.7	507	1177.5	636.9	475.745775596613	427	575.955417628945	684.1	490.5	616.85935334873	571.6	589.456716705158	432.2	514.649518860662	497.6	551.5	493	579.3	767.973893379523	517.649807544265	485.3	485.8	420.6	536.351607005389	505.8	627.2	445.442859892225	517.3	543.952338337182	546.052540415704	642.16178791378
10588-39_3	330.3	422.2	20533.2	383.9	590.347620200065	1067.9	435.8	497.540133914166	517.841771539206	540.4	627.5	466.4	434.8	491.139617618587	460.6	401.032349144886	1393.3	469.2	536.2	426.6	725.5	2167	398.632155534043	345.7	435.435124233624	406.9	439.6	425.734341723137	514.5	429.434640206518	410.7	761.361414972572	497.3	465.2	446.9	445	636.251323007422	816.165835753469	644	423.7	586.1	839.067683123588	490.7	428.7	656.452952565344	465.2	500.140343659245	533.643046143917	681.855001613424
10600-24_3	11162.7	17730.4	18105.2	14230.6	10527.83005058	16611	10325.6	11107.931706419	10181.3290615295	23811.9	17528	19865.1	17222.5	7453.02127386281	18604	3115.90889403316	15208.4	15639.8	19980.9	14444	17194.7	18057.4	5957.41700481823	18711.7	68743.1962202	18639.5	19331.7	966.702759351023	17411.7	2136.40609814578	17976.8	43836.2251258792	17282.2	14655.5	17137.1	14657.4	3558.21015653544	20368.3581393291	13847.2	18980	18467.7	12759.4364204649	16865.4	21826.7	16732.0477598648	20024.4	13384.3382041811	24603.5702282951	27275.0778538317
10603-1_3	4996.6	6822	4394.2	2975	2025.7	6152.4	7992	6324.1	7796.5	4239.2	4276.7	4092.6	4956.7	6397	4654.5	4447.6	7184.8	4971.8	2809.8	3218.4	4208.4	11071.3	7929.9	6821	3999.7	6595	5482.7	4429.1	6497	8186.5	3073.4	13777.4	20646.3	3670.3	12802.3	3531	4449.2	2576.1	5736.5	8527.8	6630.5	6365.9	2832.8	6199.9	5596.7	4463	6355.9	5194.7	4559.1
10605-22_3	186.5	300	197	306.1	195.070168195719	228.6	331.6	220.66625382263	305.853226299694	270.9	239.4	236.4	237.2	365.644082568807	332.7	239.363394495413	203.3	205.7	242.6	265.5	275.1	350.2	314.251941896025	231.3	268.658914373089	269.9	450.3	261.65998470948	262.4	329.649587155963	268.1	311.552354740061	357.8	336.1	340.4	295.4	286.956116207951	220.56626911315	330.6	266	215.8	248.162048929664	227.6	202.5	321.650810397554	195.7	401.838547400612	316.451605504587	237.26371559633
10606-34_3	757.2	824.3	709.3	820.8	6213.6	658.7	798.8	860.8	1297.4	785.5	802.9	811.8	1084.4	838.2	738.2	1388.6	823.1	778.2	779.2	751.2	922.5	866.4	1126.8	838.1	1008	729.3	823.5	819	894.7	1160.4	777.9	770.5	1655	793.9	770.1	974	939.7	782	670.8	783.3	996.2	789.4	1361.2	750.5	1273.8	1138.4	892.5	956.8	929.7
10607-4_3	66.7	87.2	65.5	99.3	92.2479119638826	89.9	101.4	72.459085778781	65.0632618510158	94.8	137.9	91.9	66.6	59.666309255079	73	42.376072234763	93.4	77.9	86.5	74.7	111.3	83.4	45.5742663656885	61.8	164.207279909707	104.6	83	43.1756207674944	62.9	31.6821106094808	103.3	140.820485327314	64.3	71.2	88.8	81	39.1778781038375	126.228724604966	108.9	71.4	82.9	72.8588600451467	73	76	68.2614559819413	68	58.3670428893905	96.0457674943567	93.747065462754
10608-9_3	1577.9	1520.9	1672.1	1005.2	753.6	1258.5	1059.6	1453.4	1534.1	1448.4	1954.5	1466.7	1404.6	1771	1660.4	1282.2	1596.1	1268.8	1152.9	1162.1	1835.3	1416.7	4427.4	24295.5	1305.4	1534.8	2076.7	1336.6	1425.5	1239.2	1355.2	1783.7	2677.2	1303.6	1331.7	1244.3	1514.6	2525.6	2368.3	1541.9	1373.8	1482.6	1249.2	1675.1	3526.1	994.1	1176.7	1359.7	1771.1
10610-8_3	743.2	817	844.1	784.2	1078.16362724268	782.5	976.1	849.150112134089	907.253541076487	1037.9	1615.1	935.1	773	890.152531869688	1214.1	802.14733829084	924.9	869.1	897.8	838.1	1273.2	895.8	851.850271482531	663.9	876.351717422096	1025.4	916.9	915.75404272899	834.8	1846.00894121813	843.4	910.853753541076	1304.4	1093.9	869	899.2	877.751800047214	864.351009206799	955.5	1151	1012.7	878.951870868744	760.2	826.3	828.948919971671	751.2	885.552260387158	884.952224976393	940.755518177526
10612-18_3	3338.5	2585	2796.1	2862.4	4198	2309.7	2505	2301.9	2955.6	4475	3231.8	2140.9	4300.1	3085.7	4436.7	2905.4	3570.4	3314.7	2489.5	1887.9	2580.9	4480.1	2756.6	2060.7	2972.3	2610.2	3354.5	4423.1	4732.3	4681.8	1834.4	3753.3	2082.7	2730	2830.1	2972.1	3174.5	2950.1	3006.3	1960.7	2416	3355.4	3029.3	3356.6	3572.9	2298.7	4189.8	3255.6	4560.4
10613-33_3	2886.9	3025	3195.4	4352.4	1888.66976338371	3451.4	2580.4	2755.15589139344	3259.94780993852	2990.9	3152.4	3424.9	2415.3	2972.65240938781	3827.9	2892.55369172643	2578.8	3003.2	3067.4	2505.6	3071.5	3691.5	2319.56286501025	3567	3576.3427446209	3341.5	2842.4	2955.55268314549	5010.2	2578.05872662654	3782.2	3898.33758965164	4096.4	3206.6	3165.7	2813	2870.05405193391	7590.9784724001	2278.8	4236.8	3484.3	3250.24796522797	2414.6	2884.2	3742.6400822874	4459.4	7279.18346407531	2842.5544921875	2609.8582175333
10615-18_3	3190.5	5609.2	10475.6	5371.9	9072.4	5944.4	4113.1	5693.6	22992.8	8051.3	10364.2	16156.3	8956.8	8050.6	8508.4	4615.1	7494.5	7458.9	7834.8	5047.4	8478.9	8662.6	5889.6	8991.8	7130.3	8061.2	8264.6	9467.2	8279.3	8096.2	3423	6497.4	7859	4616.8	4690.1	5282.2	8624.5	12918.9	7286.9	3872.3	4847	10117.9	3064.9	7926.3	11034.6	8733.5	3555.8	6901.1	13765.9
10616-67_3	373.7	444.7	288.6	354.7	375.2	4016.6	364.7	384.9	335.3	335.2	436.4	427.4	336	373.6	367.8	360.1	294.5	532.7	368.9	394.4	824.3	652.5	784.2	289.9	408.2	495.9	391.9	375.5	357.7	390.4	282.7	438.8	347.9	817.4	405.1	479.3	399.5	2186.5	315.6	337.4	277.2	358.1	331.4	449.5	322.7	632.6	346.8	391	576.8
10620-21_3	7128.9	5766.3	9053.5	18606.3	2399.00536003146	14040.3	9032	9766.12182017642	6193.8138386673	10303.1	8913.9	16761.9	11436.5	17217.9384695647	13807.8	24161.4539832697	24854.4	6381.5	18855.2	12909.5	10539.5	2966.2	21137.7472274852	14182.7	16543.8369634383	7841.3	9475.6	10658.3238135987	12612.1	26861.1600151484	10828	19504.7435789102	11208	14380.6	5820.2	10129.4	6247.81395931828	23531.1525750047	3407.4	30724.8	7132.8	8572.21915267265	11611.6	11245	10867.3242805627	7259	24914.0556647869	11477.6256441422	40991.9915872754
10621-26_3	747.5	746.5	632.8	1691.7	2475.1	720.1	804.3	717.7	766.9	802.9	1078.6	712.1	918.6	742	677.3	827	695.1	694.7	586.6	668	1283.7	832.6	1816.9	730.4	709.1	866.7	706	723.1	670.6	631.8	694.6	696.8	867.5	1120.9	738.6	832	758.4	741.6	678.2	701.4	665.3	731.8	744.9	723.2	772.6	650.2	679.6	762.1	708.9
10622-9_3	183.6	230.1	221.9	311.8	214.9	242.8	256	239.4	241.4	252.1	220.5	317.4	197.3	296.9	224.1	211.8	245.8	265.9	245.6	221.7	367.3	282.4	241.7	177.1	293.2	246.5	226.7	216.4	209.6	191.4	221.3	528.5	226.2	293.9	225.4	257.6	216.8	239.3	1015.5	231.4	204.6	276.2	192.6	216.4	230.6	225.5	238.9	265.2	307.1
10624-45_3	554	592.9	622.2	821.2	630	748	26178.9	681	735.9	706.3	664.4	718.5	648.3	705.7	622.6	621.4	658	628	621.6	704.7	767.7	749.1	629.6	501.2	531.7	633.9	646.4	791.6	2367.8	685.8	1109.9	672.1	578.1	867.5	624.6	591.8	660.4	733.9	700.3	765	674.2	696.7	439.8	604.5	651.3	610.6	726.6	979.9	697.7
10626-116_3	1934.4	2221.4	2173.4	2327.7	3131.95930280997	2190.5	2677.6	2063.03906309172	9094.57220328713	2408.2	2284.2	2383.8	2188.2	60880.2527512687	2414.7	2435.04610694539	1907.1	2009.1	2119.6	1872.2	2236.9	2157.5	2380.14506740892	2270.4	2858.15411838219	5379.8	2224	2384.3451469363	3821.1	1829.53464174809	2523.4	2176.34120843748	4913.6	1934.8	2513.6	2845.1	2380.14506740892	3477.16583920321	1950.9	2436.7	3867.3	2154.94080322654	2591.8	2091	2490.94716541695	2137.6	3493.36614595168	2434.84610315837	3210.56079110808
10627-87_3	8325.6	2122.9	1299.9	1516.8	2668.8200832435	1647	1616.7	1411.0577464367	1736.54799976045	1583.7	1543.5	1227.5	1844.5	1452.8564947898	1703.6	1639.55090429992	1495.5	1541.4	1326.3	1521.3	1303.4	1546.1	1786.24651155827	1353.4	1480.85565636603	1471.9	1446.3	1686.04951191759	1188	1508.05484189723	1606.6	1316.96056413942	1371.4	1863.2	1354.8	1365.1	2109.23683974129	1979.64072044556	1573.4	1427.1	1429.3	1376.45878248892	1801.4	1325.9	1370.15897113427	1476	1988.14046592406	1511.55473709426	1505.65491376213
10630-5_3	2086.1	2285.1	1762.9	1963.8	3570.8	1984.3	2230.8	1801.1	1871.4	2033.1	1918	2296.3	1703.7	2245.4	2190.5	2213	2115.6	1654.4	2070.9	2345.6	2521.7	2178.6	1889.4	1932	1950.2	2050	1908.9	1892.3	2679.4	1792	1697.6	2287.6	1979.4	2049.5	2416.9	2910.7	2123.1	2515.8	2300.6	2283.1	2114.2	2054.5	4458.8	3203.4	2039.5	1659.2	2284.6	2211.1	2330.4
10631-9_3	1633	2220.6	2231.3	2064.2	2402.74441876802	2305.4	4837.1	2278.24211713377	2349.54343525845	2310.3	2412.4	7281.3	3369.8	2277.24209864675	2214.3	1923.43555793833	3136.8	2198	2277	2296.2	2723.5	2283.1	1810.53347075353	1668	2990.45528359092	2433.7	2353.3	2097.13876913407	2374.4	1689.33123012645	2523.1	2545.34705501738	3254.6	2049.6	2964.9	2192.8	2091.53866560674	2793.25163795016	2691.4	2332.7	2281.4	2187.74044405827	1842.7	2004.4	2255.54169747837	2062.1	1910.03531021223	2898.45358278488	2436.14503623456
10635-33_3	1386.1	415.8	291.4	449.2	564	379.3	287.5	284.7	239.2	374.3	302.1	433.2	250.2	215.1	207.4	151.2	270.7	314.4	345.1	253.8	425.2	310.9	188.3	295.6	945.1	357.8	425.9	90.9	313.3	69.2	386	968.1	405.2	226.9	469.7	381.8	131.6	563.8	388.9	335.2	370	259.2	353.8	401.6	212.8	299.1	237.6	684.2	318.5
10638-1_3	444.5	281.1	491.7	207.5	460.858064516129	291.7	480.1	277.234929435484	478.460282258065	376.9	279.1	284	290.4	317.840045362903	275.5	306.438608870968	290	245.7	255.1	22672.6	282.5	267.3	382.848235887097	241.6	206.02595766129	260.5	280.2	382.348172883065	282.1	323.140713205645	325.4	399.450327620968	240.5	311	258.7	341.4	319.640272177419	381.948122479839	282.4	246.3	259.8	392.549458165323	230.1	268.2	271.934261592742	276.8	325.140965221774	287.536227318548	261.332925907258
10639-1_3	1116.3	780.7	714.3	1724.1	976.454249437781	1053.3	954.3	879.158808095952	1267.14062968516	939.5	895.3	788.9	696.8	901.057782046477	723	1388.83492784858	877.2	849.8	768.9	1109.9	991.8	1425.1	943.355800224888	841.6	1256.14114505247	917.9	1069	796.86266398051	709.1	1774.91683845577	671	926.356596701649	854.6	755.4	670.5	1028.8	756.064575524738	1180.24470108696	1018.8	551.4	760.4	1225.4425833958	743.7	981.6	1375.23556502999	693.8	815.961769115442	874.259037668666	1080.84935813343
10640-9_3	355.5	458.4	463.4	501.7	691.5	469.6	561.5	442.2	479.5	471.2	507.5	476	611.5	504.4	423.6	498.3	548	431.9	743	561.1	808.9	743.6	471.2	385.8	450.5	437.9	686.7	542.9	442.8	405.5	408.5	470	660	442.2	579.2	410	451.8	468.9	789.5	427	431.9	610.1	439.8	437.1	437.8	424.6	557.8	499.1	462
10647-18_3	2652.4	2245.9	2260.6	2640.4	4497	2089.6	2780.9	2709.6	2296.2	2878.4	2433.3	2774.6	2343.3	2668.7	2555.7	2877.2	2510.7	2369.9	2435.8	2694.6	2198.8	3666.1	2390.4	2180.9	2154.9	2353.4	2576.3	2607.8	2544.5	2933.4	2528	2390.6	2347.1	2580.4	2675.9	2456.7	2899.4	2663.6	2291.9	2285.3	2219.9	2797.4	2524.8	2447.5	2983.3	2445.5	2360.8	2522.9	2495.3
10655-43_3	333.8	447.8	423.8	505.2	717.7	459.5	530	559	516.2	562.9	611.7	618.4	472.6	371.5	391	297.5	586.5	480.5	551	586.9	672.6	483.6	378.2	320.7	706.8	548.8	580.2	372.1	342.5	254.3	746.1	878.8	468.7	393.1	553.7	480.2	337.3	929.3	734.8	394.3	536.8	520.3	522.1	385.6	315.2	468.3	390.5	588.5	623.8
10658-28_3	1708.3	2386.7	2171.4	2457.6	1481.3643705806	2153.3	11327.3	2427.54161335322	1829.85598874405	2521.1	2660.2	2316.9	1583.9	2116.64909086536	2244.1	1619.86103949204	2941.1	2855.4	2256.5	2180	4237.7	2202.9	3183.82342344509	2019.9	2382.74269084612	2201.8	3253.8	1750.35790081293	2384	1680.05959161095	2282	2039.85093799606	5699.7	1765	2196.6	2379	1849.15552455626	1825.35609697436	2250.8	2438.9	2544.4	1930.45356919525	1521.7	2445.3	2161.04802299293	2173.8	2106.74932897205	10616.5446534225	3688.31128962432
10659-49_3	815.9	197.9	198.9	206.7	171.833359223301	191.4	430.8	214.641669902913	201.939203883495	224.9	313.5	230	192.1	221.543009708738	174.8	276.853747572816	169.2	177.2	168.2	177.9	222	285	202.839378640777	161.3	218.642446601942	194.7	195.3	205.439883495146	203	182.335398058252	158.1	301.158466019417	171.6	495.4	200.2	191.4	216.342	218.542427184466	314.1	179.4	166.6	679.431902912621	151.3	206.1	275.153417475728	221.8	202.439300970874	230.944834951456	227.544174757281
10660-33_3	432.7	326.1	371.4	617.6	388.2	413	814	339.2	465.9	385.5	324.5	439.8	369.4	383.6	461.1	398.6	432	397.2	328.5	528.8	408.6	511.7	594.7	289.8	601	406	589.4	431.6	469.1	356.6	342.9	356.5	455.8	359.8	338.7	374.5	394.3	466.6	349.1	422	272.7	413.9	284	522.7	626.1	369.8	368.5	432.1	461.8
10661-4_3	349.6	289.4	492	244.7	238.339716666667	254.5	262.2	275.045833333333	415.469233333333	318.9	245	292.5	255.9	297.849633333333	296.7	245.340883333333	266.1	265.1	329.6	286.4	321.3	323.7	246.6411	216.3	275.74595	332.9	497.5	264.044	252.2	995.465883333333	245	309.251533333333	355.3	402.8	282.6	245.1	269.644933333333	294.849133333333	282.9	282.3	222.9	289.048166666667	201.5	257.5	315.95265	234.8	287.14785	288.448066666667	379.363216666667
10663-42_3	420.8	1022.5	430.6	662.5	571.876119091365	489	608.5	543.07732169701	788.167087021881	470.8	568.1	549.4	531.6	655.872611491565	512.1	577.475885251378	402.5	592.9	418.3	850.7	907.6	923.3	753.668527643227	1354.3	586.975488558543	611.4	472.9	689.171220978787	684.6	591.175313178553	453.3	691.871108234508	553.9	632.8	522.9	482.9	547.877121262736	593.47521713713	537.7	469.2	1569.9	583.175647235677	431.1	673.7	643.673120928679	479.7	669.772031067312	585.475551194254	770.467826123267
10665-30_3	1474.2	1559.1	1627.7	1575.7	1434.53765091864	1753	3953.8	1687.8442992126	2313.06070866142	1948.7	1563.6	1791.6	1497.3	2770.77272178478	2387.6	1600.242	1708.1	1657.8	1785.2	1731.6	1743	1858.4	1907.15005511811	1471	1730.24541207349	1866.4	14265	1871.24911286089	1842.1	1762.34625459318	1716.6	3095.58124671916	5433.4	1509.9	1890.7	1643.4	1800.04724409449	1424.3373832021	1828.6	2109.1	2074.5	1670.44384251969	1339.3	1770.7	1746.34583464567	1693	1779.74671128609	1779.04669291339	9946.8610656168
10666-7_3	4134.8	3974.5	3946.7	3967.8	3340.95900009817	4204	4002	4278.54749410956	4435.54556744551	4181.2	3737.5	4319.6	3942	4406.74592087178	4104.5	4594.44361746515	3751.8	4105.9	4393.3	4233.1	5189	3701.4	4355.24655286668	4754.3	4002.0508872472	4278.7	3690.1	4136.64923547025	4016.4	3893.65221750442	4425.8	3965.55133516591	4200.5	4663.2	4511	4222.2	4049.95029943059	4219.24822182407	3983.6	4618.7	3848.3	4033.55050068722	4448.9	4178.1	4099.24969443354	4608.4	4298.84724499313	4112.04953735519	4190.94856911447
10667-78_3	368	479.2	445.1	412.5	444.9	487.7	421	478.7	485.3	495.3	447.5	459.1	522.2	481.5	400.5	452.9	445.6	655.7	374.3	476.1	552.5	483.6	415.9	476.3	446.5	828.3	401.9	453.2	762.6	441.5	456.4	446.8	339.7	507.5	431.4	459	448	442.3	481.5	362.5	420.7	442.3	369.4	379.2	437.1	493.4	479.7	445.8	485.1
10671-67_3	403.6	456.4	483.2	564.9	836.9	437.7	663.9	437.6	559.1	442.4	565.9	614.7	1347	663.3	423	426	448.2	704.5	421.6	394.9	526.1	506.9	487.7	469	544.1	442.3	439.3	409.2	507.8	481.4	429.9	675.9	461.1	822.8	450.7	469.6	434.6	828.1	468.1	553.7	426.9	514	387.1	429.1	1496.1	460.3	527	548.3	613.2
10672-75_3	1568.1	1269	1935.4	1428.5	906.206441661098	2172.2	4371.9	760.40540525171	594.104223119464	3296.7	1114	1523.1	1234.2	965.006859636901	1460.5	674.804796769928	1562.3	934.3	1581	703	934	4003.5	777.60552751674	638.8	595.504233071269	1256	875.4	747.505313552937	851.5	1032.30733803438	667.6	1519.31079984077	1052.7	1601.5	4361.1	3041.1	709.005039878304	870.106185046702	1590.9	1104.2	1484.8	979.106959865793	553.5	2040.8	1308.40930067246	1204.2	724.105147215627	1242.40883151594	926.306584540582
10675-223_3	357.7	289.2	287.1	380.8	369.04400788835	466	346	303.653929004854	310.352912621359	350.5	314.5	406.7	294	290.555916262136	293.1	211.967839805825	338.6	312.3	348.8	399.6	389.9	572.5	230.465033373786	255.5	513.222132888349	418.6	349.9	195.6703125	319.1	465.729338592233	394.8	454.930976941748	312.3	286.1	324.9	348.3	224.965867718447	364.844645024272	374	338.9	363.5	296.155066747573	310.3	297.2	361.14520631068	339.5	255.461240898058	417.936589805825	414.037181432039
10677-9_3	4702.8	6669.3	5632.6	5593.7	3729.8	5515.7	7286.5	5511.4	3970.9	6130.4	7819.3	5377.6	3707.4	5868.4	7286.8	5068.2	5662.6	7258.8	7258.4	4676	5522.5	5589.2	7999.7	3680.3	4705.7	6206.5	4344.8	6691.6	8791.1	5461.1	4562.2	3677.1	4696.5	4086.7	6233	4120.2	5644.2	3804	7600.5	7914.2	5038.1	4957.5	3588.1	6892.1	4347.7	5167.2	5475.8	5589.4	6273.1
10689-5_3	188.5	238.8	203.7	194.5	370.614091254753	383	202.7	308.711737642586	273.310391634981	279.6	210.4	228.5	189.7	328.812501901141	192.5	248.109433460076	185.2	188.3	221.4	224.9	292.2	354.1	259.509866920152	149.5	725.227574144487	218.2	194.2	243.909273764259	259.2	259.109851711027	213.1	241.709190114068	215.4	455.3	197.3	216	254.109661596958	379.414425855513	206.3	181.2	196.5	246.809384030418	146.3	171.9	262.609984790875	235.5	493.318756653992	278.210577946768	259.709874524715
10692-48_3	4334.1	4049.4	4455.2	3158.7	16543.6	3971.7	4302.3	6403.5	5673.5	4644.1	5759	5498.4	5999.1	3487.2	3038.8	4594.8	6786.5	4083.1	4709.1	9167.8	6203.6	5142.8	4838.5	2989.8	4409.1	4727.6	5556.4	4472.3	2738.9	3263.8	8300	4412.7	3304.9	5977.4	4175.3	6150.6	4411.6	9288	7642.9	2549.1	4742.3	6170.6	7692.2	3139.8	2717.5	3848.5	4341.7	4759.5	5541.8
10695-12_3	484.8	475.9	522	811.1	1074.50658901252	650.6	496.8	498.656649860918	484.957840751043	870.6	657.6	498.8	498.7	534.653520514604	468.1	515.955146036161	677.6	433.5	470.8	490.8	674.8	685.8	1212.19461926286	494.8	524.454407162726	454.3	545.1	676.641176981919	518.5	567.450669332406	430.2	523.954450625869	483.7	704.9	469	716.1	492.557180111266	577.049834840056	480.4	446.9	552.4	974.915246870654	1244.6	415.6	615.046531641168	522.9	562.851069193324	616.64639255911	596.048183240612
10696-217_3	1070	1764.2	1413.4	3032.6	2788.150182247	2155.6	1634.5	1019.48178423385	1177.07896833905	2200.7	1600	2189.8	1202.3	1286.0770207976	1413.6	592.789408233276	1571.4	1942.1	1463.3	1173.7	2024.2	2056.7	1163.47921133505	1556.2	6047.49194539737	1677.2	1833.7	840.084989636936	1255.9	1095.38042810177	1596.1	3596.93573113208	1967.4	1003.3	1893.4	1911.4	760.186417238422	2019.86390973413	1695.9	1668.4	1626.5	1236.27791059177	1728.3	1626.8	1464.87382611492	2087.8	1206.27844661235	2717.75144010863	2788.05018403373
10699-52_3	495	623.7	625	658.6	1048.12798845837	681.6	598.2	590.959398186315	708.951291563616	803.1	739.4	724.6	603.7	721.950398461116	662.5	720.550494641385	683.4	603.2	632.3	538.1	917.9	861.6	621.457302830448	644.4	670.553929651003	683.1	1071	693.75233580654	617.6	633.356485298159	521.7	737.949299258038	676.6	1473.7	712.9	631.2	628.556815059082	855.541220115416	646.7	591.9	600.5	670.353943391042	460.5	635.4	800.445005496015	705.8	570.260820280297	666.954176971696	652.355179994504
10700-10_3	128.9	158.1	232.8	131.1	146.140764508929	115.7	197.8	143.5400390625	162.4453125	631.6	196	140.5	2142.5	232.864955357143	227.2	130.736467633929	107.9	112.6	120.6	142.1	454.8	470.7	155.043247767857	139.9	148.44140625	122.9	182.9	202.956612723214	121.6	128.8359375	157.6	133.237165178571	129.3	182	522.1	269.4	161.144949776786	160.044642857143	243.8	212.5	182.2	157.844029017857	236.1	150.7	143.940150669643	184.6	130.736467633929	137.438337053571	1488.91531808036
10701-30_3	2662.9	5604.8	3288.8	2945.3	3088.9	2891.4	2928.5	3834.5	4158.6	3278.8	4289.6	3217.1	3374.9	3038.8	3081.9	2992.7	4492.7	3050.9	2865.7	3428.9	3297.7	3367.2	2971.9	2723.1	2825.9	3233.9	3288.8	3465.3	3360.1	3410	3567.7	3344.7	2835.4	3502.4	3094.2	3000.4	3059.2	4131.3	3940.9	2611.2	3385	3809.3	3075.5	2479.8	3212	3043.4	4184.3	3296.6	3412.5
10702-1_3	11215	11315	9619.2	11825.1	6946	15919.5	13319.5	14427.6	15363.9	12135.2	10508.3	14334.1	8344	13176.4	11828.2	12996.3	9269.5	10241.4	9354.2	9543.5	9574.2	8749.7	10357.3	12599.4	9699.2	10144.8	11370	10461.1	12540.8	10655.7	17032.4	10454	14247	12156	11719.9	11303.2	12676.1	9022	11332.3	16130.2	17598.2	11167.8	15488.6	7348.3	10441.8	10554.9	20752.3	14401	11245.8
10704-91_3	353.9	408	671.5	911.1	1579.5	621.2	685.7	415.5	533.5	480.6	409.7	643.1	437.8	530.8	855.7	872.2	546.8	427.5	497.7	439.9	642.2	471.2	421.7	351.9	776	365	648.8	488.3	546.2	430.6	350.2	462.5	495	366.3	464	577.2	450.7	410.6	400.4	872.6	389.3	488.1	548.3	397.8	753.6	424.7	748.4	453.1	625.6
10708-3_3	354.9	497	392.6	1062.6	467.34906277245	538.1	437.4	412.055089363557	631.93112467306	445.6	389.6	438.7	1637.6	428.753269398431	512.8	435.952484742807	539.8	434.6	463.9	709.4	673.5	459	463.449487794246	1412.6	395.356909328684	458.4	657.3	453.350588491717	459.5	1034.68722755013	367.9	540.641074542284	690	590.1	518.7	421.8	427.253432868352	440.551983435048	454.4	459.6	387.8	764.01672842197	302.2	460.1	455.950305143854	462.6	577.137096774194	572.037652571927	547.340344376635
10710-23_3	117.8	124.6	127.3	117.7	190.1	185.7	139.8	127.8	149.9	142.9	146	125.4	121	132.5	140.9	230.2	110.9	156.5	119.6	120.2	195.1	137.8	124.3	110.1	129.1	114.1	123.9	126.7	181.8	131.8	107.8	135.2	115.4	202.9	157.4	136.5	143.6	119.5	128.4	1096.3	117.1	155.4	97.9	118.8	130.2	141.3	133.6	130.1	139.7
10713-151_3	338.1	337.2	330.6	302.3	285.1	352.8	365.3	392.4	397.5	429.3	325.3	344.2	406.8	463.1	408.6	378.3	305.9	328.7	338.3	1348.9	696.3	697.1	322.9	271.3	360.9	356.6	329.7	424.6	378.8	326.1	274.2	695.8	410.7	347.1	390.5	350.1	329.1	369.3	339.8	299.8	297	423.2	281.8	375.4	593.2	316.1	2593.1	473	401.4
10716-35_3	2268.5	1140.2	2740.5	1991.7	926.3	1084.4	4609.5	2221.1	1172.1	3474.7	1186.1	1131.9	1622.9	1363.3	1345.2	1072.8	1169.1	1030	1594	1110.7	1225.8	1569.7	1281.6	1127.4	1029.6	1231.8	1615.4	1206.7	1335.6	1441.4	1492.1	1331.7	1135.1	1141.9	2050.9	1127.7	1061	1085	1204.8	2435.7	1140.4	2664.5	1974.6	1066.2	1195.4	1889.9	3702.6	1139	1397.2
10723-41_3	1627.2	1924	1952.5	2594.7	2439.5	1932.2	2204.6	2167.3	2374.2	2347.2	2520.4	2443	1850.6	2509.8	2464.9	2659.6	2524.9	2169	2221.8	2320.1	2146.6	3543.2	6109.5	2150.2	2119.4	3653.8	2238.1	2410.1	2205	2918.9	3725.1	2029.7	7664.2	2263.7	2207.3	1950.2	2914	6096.6	2380.7	2552.9	1976.9	2344	1642.8	3680.3	2269.8	1629	2351.8	2625.8	2634
10737-96_3	5311	3803.4	3676.2	3322.8	5811.3	3009.2	3549.7	6209.4	3454.2	3065.2	3613.1	4418.7	7327	2482.5	2554.3	10798.4	5053.1	3805	3640	5382.6	4209.1	4480.1	4488.8	1979.6	4712.4	5220.7	5141.1	2796.7	2025.2	2430.8	3519.9	3474.1	2851.1	5481.2	3249.7	6167.9	4645	7080	4303	3005.7	2688.4	3638.8	7448.7	4270.2	2810.1	3232.6	2935.3	4852.9	3971.8
10748-216_3	803.8	1040.6	1139	663.9	391.313079957213	973.7	1227.4	762.025471319695	692.023131434684	5382.6	645.3	1270.8	1088.1	840.728102018986	1268.5	896.129953870838	729.4	963.8	994.7	700.1	1344.8	915.5	590.61974194411	937	673.022496323038	890.3	1570.9	703.823525872443	1393.2	498.516663323974	1177.8	752.325147078486	1227.2	589.7	1209	1019.2	771.825798903597	613.120494050007	759.9	1141.8	550.5	696.42327851317	875.2	3179.7	652.721817756385	1217.2	599.220029415697	845.128249097473	532.717806524936
10753-31_3	849.8	832.6	773.7	1505.9	20213.3309266536	1252.9	2094.4	1173.71921578258	1995.5326702685	1186.4	1300.3	1414.1	2417.8	1565.62563195809	1969.6	1254.82054354944	823.7	749.2	726.7	1406.2	1222.2	1133	2577.84220366732	1056.4	4302.67044204322	1024.5	885.7	1504.52463163065	2684.7	3012.74932383759	793.7	2430.03978388998	2777.7	915.2	1237.2	6256.7	1033.01691224623	1799.12945481336	1885.2	2621.8	3395.5	944.015455140799	1435.2	847.5	1249.4204551408	1627.8	1297.22123772102	1579.0258513425	1297.12123608382
10760-107_3	2840.8	2256.1	2405.1	2456	2855.92937866475	2147.8	2542.3	2617.32692418475	2041.72100298323	2408.7	2835.7	4367.9	2511.7	2253.52318177142	2597.8	2240.42304701162	2637.3	2175.8	2477.4	2419.7	2674.3	3653.2	2143.722052258	2900.8	2282.12347597984	2278.9	2827.1	2775.32854953194	2182.9	2521.92594280424	2581.4	2466.12536878922	2653.2	2609.5	2400.5	2492.7	2639.12714844152	3210.13302232281	2512.6	2511.6	4110.5	2611.92686863491	2576.1	2787.3	2568.32642012139	2452.7	1969.92026437609	2538.62611459726	2498.72570414566
10761-5_3	943.5	990.5	946.5	944.8	1352.64036766002	1090.9	1634.3	1072.85270234527	1317.24192823135	1136.9	1018.9	1112.7	1031.6	1108.55112854876	1036.3	1396.23844560042	1121.9	1171.7	1095	1522.2	1260	1132	1022.45492417563	784	1066.15299770764	1148.1	1071.6	1168.24849673779	1030.8	1832.51921177923	1194.8	1082.25228795627	1191.8	1099.9	1207.4	1066.4	1105.15127843414	1241.34527420208	1311.7	1167.3	1034.7	1307.24236907071	1013.2	1000.8	1133.05004849233	1020	1072.55271557045	1111.55099629695	1249.54491271381
10772-21_3	357.4	469.9	564.9	460.7	606.7	938.8	402.3	399.4	433.6	453.6	471.6	470.7	387.5	422.7	431.8	409.6	383.5	414.4	465.4	540	781.2	424.1	434.9	358.3	514.5	548.4	511	361.4	381.8	382	496.2	637.3	543.1	603.4	497	529	388.4	538	435.8	463.4	413.4	426.6	385	395.3	452.6	399.8	436	481.6	458.5
10798-4_3	3981.1	2363.6	1348	1364.8	1360.78491620112	1413.2	1674.7	1392.6845626053	1597.98228695575	1537.8	1223.8	1511.4	1102.6	1730.08082269221	1375.9	1362.88489292365	1449.9	1406.1	1421.2	1419.1	1981.8	1489	1448.58394298129	1194.9	1428.8841613461	2105.4	1217.6	1398.5844972067	1221.6	1220.88646692383	1330.8	1437.28406823623	1710.8	1325.9	1477.1	1820.4	1506.68329897136	2654.57057506429	1302.4	1518.7	1324.1	1407.08440298838	1078.7	1282.3	1530.78303183471	1306.4	1516.98318480092	1528.68305511218	1525.38309169105
10816-150_3	781.9	958.1	902.1	916.3	14109.9	30740.9	1095.9	793.6	800.8	938	984.6	814.5	778.2	19492.3	860.5	9586.4	1265	22464.6	22015.6	1120.4	1008.1	835.5	897.3	705.5	897.2	26972.8	901.4	1061.7	820.8	1061.9	1014.5	1177.5	1792.5	928.2	854.1	869.2	1011.1	1174.2	971.5	27609.5	753.4	1016.9	845.6	19899.3	881.7	41417.9	1058.8	1140.6	785.4
10817-26_3	1659.1	1771.7	1826.8	2219.3	2469.1	1823	2948	1670.1	1287.6	1812.1	1937.2	2265.7	1375.3	1528.2	2016.2	1346.9	1913.8	2069.6	2322.6	1867.5	3262.1	2073.1	1589.7	1452.4	2148.7	2395.6	1782.6	1401.5	1701.5	1459.3	1798.7	1866.1	1766.9	1745.5	1817.5	2298.2	1765.1	1922.7	2057.3	2010.2	1759.7	1608.4	1984.4	2030.6	1669.3	1879.4	1355.7	2257.8	2006.1
10827-67_3	510.9	361.3	375.7	338.8	322.8	714.4	420.1	451.4	598.5	537.7	27488.2	340.3	359.1	379.1	1735.2	362.3	346.1	2571.8	750.1	437.6	479.7	372.1	428.6	412.9	413.8	323	379.5	612	389.5	541.2	324	404.6	391.2	430.1	357.7	507.8	807.1	501	342.6	429.6	453.8	506.3	345.7	351.1	449	445	469.5	486	486
10830-5_3	680.7	664.3	616.7	688.6	581.9	632.5	780.2	630.6	702.7	659.3	564.4	685.7	626.3	698.4	593.4	700.5	1159.7	699.5	713.1	903.8	889.5	823.8	710	499.2	813.6	684	715.5	744.5	612.3	806.8	568.1	698.1	639.3	1137	694.8	765.9	752.5	746.5	654.9	573.1	612.1	761.4	470.9	605.4	781.2	680.1	837.3	765	983.7
10832-24_3	3003.5	10121.6	3803.7	2655.4	2175.7	4532.7	2982.6	3729.8	4548.8	4271.1	4895.9	4497.8	3800.2	3874.2	2959.4	3243.4	2891.7	4944.3	3306.4	3331.7	4019.2	3342.4	3583.4	2994.1	3777.7	3635.5	4186.5	4335.6	3962	3152.8	3924.7	4967.4	5143.2	3912.8	4437.2	3385.2	3311.8	3196	3779.3	4499	4583.7	3471	2654.4	3482.5	3777.5	3925.8	4307.1	5370.2	3335.5
10842-7_3	1960.8	1404	1326.2	1440	1637.2	1315.7	2536.2	1877.3	1248.4	1463	1274.8	1539.8	1406.8	1591.1	1549.6	1523.3	1579.7	1448	1345.7	1478.8	1745.4	1475.3	1343.5	4602.5	1326.7	1508.4	1432	1347.6	1356.1	2091.8	1317.9	1619	1658.8	1598.1	1451.6	1458.5	1604.4	1401.2	1527.6	1439.9	1635.3	1454.4	1125.6	1452	1350.2	1379.8	1583.7	1609.4	1581
10852-114_3	30640.4	22327.2	17379.4	22266.5	144591.851033441	23301.7	27518.2	27835.1328210376	23779.9426080745	24774.8	16384.8	29355.6	28319.9	19882.652014027	13489.4	40203.702969996	28159.3	25560.8	17107.9	21113.3	18370.8	15770.4	28777.4305468403	12171.9	16637.3598464078	25746	23897.9	18561.0552036472	14253.7	15650.9622270384	31466.2	16907.9591933273	19354.4	22175.8	23147.5	52087.7	42154.1982625548	38267.1076438901	22212.8	20126.9	19517.8	27751.2330235263	40436.5	11566.3	18524.4552919796	19145.3	21195.6488451625	19410.3531539011	24512.0408411851
10872-103_3	886.2	827.8	872.5	872.8	834.3	937.5	1393.7	839.7	865.1	837	826.9	964.6	861.3	902.7	1181.7	888.4	962.4	838.2	869.3	1815.3	1120.6	1032.7	825.7	792	1300	1812	896.8	928.8	816.8	1649.4	2389.8	1125.1	941.9	1073.1	987.1	901.3	936.3	916.1	952.6	854.3	889.5	1031.6	913.2	929.9	923.1	937	925.9	969.7	1041.5
10880-38_3	1495.6	1487.7	1482.9	1462.5	3303.30518405299	1341.7	1520.6	1449.84616609349	1347.04289262514	1476	1505.7	1559	1354.5	1487.94737931474	1472.9	1419.04518532671	1428.5	1727.4	1577.9	1857.5	2301.6	1740.3	6645.31160043307	1185.5	1854.05903706534	1520.5	1242	1577.65023563877	1620.6	1623.65170042033	1497.1	1434.64568207872	1392.2	1684.9	1452.5	1738.9	1582.55039166985	1586.85052859508	1565.1	1548.9	1454.1	1384.64408992485	1663.1	1557.7	1349.24296267991	1430.4	1446.54606101134	1529.84871353968	1534.34885683352
10885-36_3	2388.9	2184.8	2119.6	2006	2889.7	2242.9	2281.4	2198.3	2135.6	2298.1	1864	2279.5	1952.8	2637.1	2390.8	2179.1	1982.5	2014.2	2068.8	2022.4	2472.2	2101.4	2099.7	1898.7	1899.7	2319.6	2114.4	2311.2	2199	2032	2315.8	2123.1	2259.1	2211.5	2910.9	2175.5	2128.3	2472.2	1991.8	2370.1	1949.7	2335.8	1803.1	1948.4	4094.2	2535.6	2057.3	4566.8	2304.6
10888-4_3	214	218.5	222.4	180.4	314.75893258427	193.3	342.9	215.840411985019	250.646928838951	211.6	235.6	248	218.1	215.040262172285	823.7	223.941928838951	230	221	262.7	232.1	244.7	393.7	245.846029962547	201	228.042696629213	340.9	208.1	247.14627340824	204.6	251.14702247191	377.7	238.444644194757	267.6	266.3	210	262.9	229.042883895131	652.022078651685	247.5	187.2	211.5	344.86456928839	228.8	328	219.441086142322	267.5	238.344625468165	728.736441947566	221.641498127341
10889-2_3	2584.2	1511.9	5371.6	3462.2	4169.8	1446.8	1571.2	2116.9	3386.2	1762.1	1450.3	2219.1	1646.8	1933.5	1869.2	2335	1620.3	1749.2	2008.7	2817.1	1615.6	1699.9	2545.5	1698.6	2433.8	1677	1486.1	2240.7	4277.1	3634.3	1483.1	2619.1	5073.2	1851.7	4131	3294.6	2123.7	1778.6	1454.4	1730.7	1774.2	2026.1	1524.2	9351.8	3319.4	1776.9	2799.6	2595.6	2802.3
10890-135_3	1220.6	1389.6	1353.6	1351	1635.56908829755	1642.5	1736.3	1554.17062670094	1729.667309873	1519.4	1231.8	1682	1323.1	1736.5671794678	1326.6	1438.97280390082	1432.6	1604.9	1418.2	1340.2	2281.6	1817.7	1465.67229928939	1021.1	1536.77095554884	1379.7	1354.9	1715.96756879347	1778.7	1668.86845895071	1443.4	2158.95919640157	1062.4	1567.4	1383	1602.9	1637.96904293922	1710.06768029937	1630.4	1321.3	5267.8	2032.7615814938	1190.3	1684.9	1481.17200635017	1220.5	1367.37415709102	1852.76498336861	1619.76938690656
10892-8_3	2635.5	3261.5	3333.6	2723	3074.8	3039.6	3053.2	3511.8	3280.8	3207.5	3562.1	3821.8	2736.1	4460.5	2921.2	3217	3232.3	3137.1	3212.3	2791.1	3046.8	3059.6	2878	2679	2709.1	3061.9	3580.1	3399.8	2739.6	2556.5	4152.3	3004.3	4809.6	2565.3	3707	3677.4	3436.9	2733.9	62838.1	3540.9	3887	3053.5	3131.6	2545.4	2763.5	3339.9	3486.2	3453.9	3184.4
10894-25_3	717.2	593.2	969.6	977	693.959800741427	894.5	570.7	843.951112140871	827.152085264133	1785	823.9	492.7	609	652.162221964782	727.2	649.362384151993	480.5	998.1	810.6	488.6	668.8	952.6	647.562488415199	807.6	900.447839434662	696.2	549.5	419.175718257646	505.3	438.074623493976	405.6	1302.52454819277	1254.7	857.6	588.8	661.9	446.174154309546	1012.34135773865	593.3	664.4	806.6	821.052438600556	876.9	752.7	621.164017608897	818.3	665.261463160334	657.461914967563	636.263142956441
10895-28_3	1165.2	1170	1328.1	1146.2	1267.76137346901	1611.1	1476.1	1165.26449637438	1166.46445981354	1167.3	1177.9	1616.1	1161.7	1164.56451770154	1799.8	1048.86804277619	1201.2	1300.2	1172	1319.9	17017.6	1715.9	1151.76490768387	1616.4	1368.7582962647	1346	1171.6	1155.4647949546	1899.5	1298.96042288709	1072	1115.9659984157	1563.5	1195.7	6059.4	1363.5	4610.15953628664	1092.46671439888	1226.2	1394.9	1838.7	1150.66494119798	959.9	1418.9	1732.74720614222	1057.5	1050.76798488818	1411.05700749497	1958.14033879715
10900-272_3	2383	1870.2	1956.7	1815.2	9669.51793409664	2517.1	2108.1	4945.41146096286	5316.51982509917	1970.4	1501	2743.3	2784.2	1777.74006716552	1589.2	8458.29063514244	3091.3	2186.3	2547.4	3531.1	1878.8	1776.6	2383.15371213487	1764.6	2128.34796925712	2969.1	2595.8	2427.75471736387	1223.3	1488.23354219257	2386	1584.1357036603	2154.9	2812.6	2721.4	3875.3	3562.08028308691	3013.86792733502	2432.6	25137.6	1676.9	2746.76190723044	4317.9	1493.4	2051.24623151821	1833.7	2361.35322078976	2229.65025243419	1930.94352010458
10901-334_3	197.5	172.1	160.8	179.8	215.5	166.1	183.9	201.9	219.6	167.9	152.8	178	210.1	182.1	185.1	193.2	192	217.6	171.5	513.7	183.9	221.7	177.7	127.9	214.9	158	780.2	184.6	217.4	187.8	179	178.7	137.3	312.3	188.2	202.6	206.5	168.9	169.3	150.9	157.3	218.9	159.2	233.6	219.3	203.2	197.4	270	244.1
10902-53_3	16914.8	13875	10504.2	20535.5	10329.3	25080.4	19877.3	11386.2	18813.3	13207.9	18514.8	18950.6	11276.5	21146.8	14412.3	16462.7	13234	15772.2	20706.7	16027	12590.4	9377.3	28116.6	17295.2	17549.7	18180.9	13108.8	12381.9	19327.8	15492.3	21561.4	13034.2	11264.5	13640.9	9216.9	11778.3	19969.9	13734.4	14300	12018.5	16165.2	19275.6	10199.4	13633.9	12999.1	17226.2	17270.4	20252.7	20205.7
10903-50_3	6494.7	12703.7	5471	5912.4	64130.9250221043	6194.1	6107.8	5538.44534171661	11293.2924550545	8991.3	3545.3	5289.3	11411.5	2322.01900972591	6950.9	14623.6197195206	6409	3562.3	5165.7	6634.6	6194.5	4245.5	8119.06646854635	5735.5	7656.46268133739	6545.6	5719.5	6367.85213184006	4327.5	4125.93377787602	7785.1	6302.65159806137	7009.8	5598	5251.2	11587.5	12892.9055506435	8369.36851769984	5881.6	7599.1	5223.2	6545.65358745129	14760	6684.7	5162.44226348364	3686.2	5763.64718538167	3248.22659233062	7031.15756213774
10910-6_3	1277.5	1392.3	2293.6	1326.1	1935.14916912288	4806.1	1936.6	1454.53695751601	1439.93658654335	1554.9	1625.6	1660.7	1411.6	1554.23949080191	1357.8	1239.33148948064	1572.4	2520.8	2163.5	1712.3	1803.5	1418.7	1422.43614188434	2286.5	1674.04253481045	1527.6	1811.1	1379.1350416709	2263.3	1293.03285394857	1517.5	1790.24548734628	3856	1092.7	1420.3	1484.2	1526.03877426568	1833.14657739608	1393.6	1602.1	1296.9	1469.03732594776	1450.9	2769.2	1496.93803486127	1303.6	1418.23603516618	2720.86913304198	1697.74313700579
10914-4_3	1114.8	1303.8	1452.3	1228.5	1123.7	1204	1587.6	1290.5	1263.7	1411.3	1615.5	1538.4	1031.6	1417.9	1878.7	1177.6	1273	1271.9	1474.3	1246.3	1476.1	1391.1	1270.8	1080.5	1222.1	1413.6	1460.5	1638.1	1363.1	1396.5	1255.7	1485.5	1265.8	1084.3	1401.7	1345.5	1446	1207.8	1405.7	1647.6	1425.7	1280.8	1005.2	1493.4	1385.6	1312.5	1105.9	1425.4	1348.7
10916-44_3	912.3	1274.3	2015.2	1186.9	1261	1089.6	1472.8	2019.7	1406.5	1189.3	1394.2	1068.4	1335.5	1263	1071.7	1938.2	956.9	1177.7	889.9	1662.9	793.6	1256.9	1704.2	1045.2	1082.3	721.7	1208.1	1555.8	1445.7	1436.7	1984.9	1542.9	773.1	2178.8	2293	1183.5	1235.4	528.8	903.8	1900.8	876.7	930.8	1256.5	1252.9	880.4	871	2074.1	1196.2	1335.9
10917-40_3	9201.9	709.7	856.5	1318.9	875.6	3409.2	885	951.7	1457.4	852.6	939.8	1081	915.8	838.3	753.2	846	1172.1	1159.5	921.4	1802.1	1008	1266.7	1026.2	717.3	2022.7	890.7	28666.8	894.2	825.5	806.7	1267.6	907.2	862.6	977	901.4	893.2	837.7	1155	1350.7	1130.1	1044.2	963.5	929.3	899.2	1444.5	870.5	1002.8	1106.8	1027.9
10928-7_3	2038.4	1874	2002.8	2071.1	1656.1	1734.6	2262.8	2011.9	1546.9	1798.4	1662.7	2532.3	1330.2	1805.3	2409.8	1906.8	2961.3	2039.5	2126.4	3593.8	2398	2080.5	2019.8	1563.5	1959.5	2268.2	3189.7	1825.8	10941.3	2044.9	1756	1723.2	2662.7	1429.8	1899	1941.1	1938.1	1562.6	2407.6	2238.4	1658.1	1787.2	2697.8	1976.6	1816.8	1698.1	1835.8	2002.7	2110.2
10933-107_3	1098.3	1040.2	1149.2	1116.2	1191.2	1057.1	1333.9	1271.7	1126.1	1167.3	989.7	1297.8	1542.7	1156.8	973	1056.3	1151.6	1430.6	1165	1373.3	1506.4	1383.7	1279.6	1907	1249.2	1359.4	987.5	1133.2	1155.3	1184.5	1104.2	1120.3	1290.3	1225.3	1130.3	1317.6	1212.1	1093	1418.8	965.7	967.2	1212.5	1135.7	1020.8	1053.1	1452.3	1099.6	1380.2	2438.5
10938-13_3	2374.3	2122.1	2344.1	2268.2	2767.94928421352	2690.5	3184.8	2360.24202485666	2498.04447847299	3042.7	2218.3	2924.1	2776.3	2584.84602400199	2173.4	2240.53989352231	2741.5	2369.5	2327.3	2112.4	2894.4	2887.8	2712.44829600085	2110.8	2811.45005875859	2268.5	2320.4	2491.04435383355	2304.3	2309.34111854991	2931.3	2564.54566254763	2458.5	2122.3	3291.3	2242.2	2335.14157793526	3672.46538940921	2377.7	2415.8	2544.9	2321.74133933977	1766.1	2229.1	2463.24385883694	2394.9	2914.25188917774	2395.6426551761	2434.24334247356
10943-36_3	424.5	331.4	427.8	1400.3	412.8	363.2	573.9	386.2	531.8	394.4	409.6	412.8	607.4	409.3	441.8	372.1	386.9	466.4	344.8	797.4	498.2	533.4	415.6	339.3	623.9	324.8	579.3	433.2	543.3	517.6	405.6	426.6	425.1	563.3	432.7	415.8	385.2	439.9	572.8	320.6	351	2514.9	344.1	386.9	369.8	376	1359.1	474.3	460.9
10945-11_3	2161.7	1601.4	1745.3	2063.6	2774.7	1520	1757.6	1614.7	1282.6	1684.7	1580.9	1781.6	1399.8	1585.5	1734.7	1494.5	1590.7	1705.8	1728.5	2212.8	2637.1	1726.1	1373.8	1280.7	1719.2	1789.3	1538	1471.1	1584.8	1574.3	1543.3	1845.7	1612.1	1521.3	1629.2	1811.1	1709.7	1595.8	1541.1	1683.3	1593.6	1494.8	1817.2	1665.4	1519.2	1604.4	1326.1	1843.5	1729.7
10948-14_3	752.4	506.3	489.5	614.7	802.678226120858	506	564.4	498.048538011696	903.388040935672	539.2	696.3	528.7	602.9	521.250799220273	562.9	624.260838206628	580.7	648.7	509.7	881.4	550.7	581.7	543.452962962963	593.7	554.053996101364	450.4	663.7	491.847933723197	1368.8	642.46261208577	543.3	824.280331384016	667.9	590	612.6	766.6	500.948820662768	492.848031189084	454.3	666.6	433.7	633.361725146199	422.7	546.5	672.865575048733	503	614.259863547758	625.060916179337	557.154298245614
10949-59_3	900.8	796.4	677.6	795.9	852.025607117096	744.2	951.2	999.930052296225	943.428354171676	1638.1	764.3	877.1	741.5	888.92671615773	966.2	1079.73245070931	1385.8	830.6	863.4	742.2	943.6	814.4	889.026719163261	650.5	903.727160976196	751.1	849.6	881.126481726377	757.6	1164.43499639336	746.3	932.828035585477	958.7	806.9	738.1	880.7	791.423785765809	913.827464534744	763.1	868	3117.2	892.926836378937	628.5	746.3	1023.93077362347	870	1072.73224032219	1639.34926965617	963.928970305362
10953-14_3	632.8	521.3	501.8	605	724.6	1047.2	533.2	517.3	505.2	839.7	639.2	535.2	527.3	627.4	507.6	480.5	530.7	627.9	736.2	780.3	722.4	570.5	631.6	423.7	693.4	550.1	594.7	1345.7	517	546.2	513.4	526.2	603.4	728.1	692.9	547.1	529.5	500.9	590.3	516.2	492.2	560.2	587.4	502.6	588.1	506.9	733.8	560.6	564.2
10955-4_3	616.5	642.7	549.1	825.9	736.755018315018	615.3	819.6	797.251324786325	688.557960927961	656.4	682.3	815.6	573.1	988.839627594628	652.2	628.161648351648	644.9	665.7	873.9	741.1	886.5	839.2	927.343382173382	533.6	756.853791208791	936.5	767.4	758.753675213675	622.6	888.545750915751	628.7	779.052435897436	2127.1	789	667.7	694.5	683.558266178266	881.546178266178	754.1	728.1	727.8	668.75916971917	577.4	793.7	687.558021978022	579.3	673.658870573871	737.055	1001.33886446886
10959-125_3	531.9	353.3	402.6	389.6	463.6	343.2	490.2	430.8	450.8	390.9	386.8	424.9	447.4	416.7	374.3	461.3	1470.8	408.2	433.2	1087.5	527	781.1	437.8	311.7	433.1	458	714.8	546	428	446.7	383.9	469.4	531.1	556	422.2	446.7	440	393.5	408.9	363.5	353	941.7	395.9	609.9	583.5	442	460.2	1485.8	438.3
10961-15_3	1113.4	1127	972.5	1385.1	2258.1	968.2	1057.8	1206	1018.5	1192.3	1039.7	1152.5	1047.9	1270.8	1062.6	1044.1	1053.1	1098.2	1251.9	1260	2692.2	1915.9	968.2	1026.1	1073.3	1155.9	1099.4	1166.4	960.8	1090.1	1054.5	1227.3	1113.9	1855.9	1087.8	1545.2	1204.1	1370.9	1020.6	902.1	1016.4	1177.7	1334.2	1008	1099.9	1312.9	999	1332.9	1091.4
10962-46_3	1187.2	1365.7	1225.6	1356.8	1168.55429443054	1302.1	2780.5	1286.54967928661	1127.35590581977	1385.4	1399.6	1379.7	1149.4	1591.13776595745	1470.9	1155.25481461201	1549.2	1434.8	1453.6	1412.9	2016.4	1573.8	1429.34409418023	1154.4	1670.634656602	1412.2	1219.5	1213.95251877347	1152.7	1244.65131805382	1137.6	1519.24057806633	1203.5	1509.4	1330.3	1276.1	1206.95279255319	1177.45394633917	1659.8	1408.1	1414.4	1481.0420721214	915.8	1456.9	1250.75107947434	1904.8	1235.05169352315	1480.24210341051	3234.07350594493
10970-3_3	4093.7	3065.2	2643.4	3384.2	3468.7	5811.4	2423.6	2183.3	2109.2	1984.2	1851	3086.3	3302.4	3355.7	2885.9	3176.3	2085.7	3140.9	2665.7	2163.5	2436.7	2536.2	3963.1	3230.9	3429.3	3342.3	2606.9	3481.3	2432.9	1615.5	2822.2	3775.6	2601.5	3873.2	4012	2726.8	3921.5	2727.2	1087.2	1721.6	2111.3	3331.3	2107.3	2781.2	1983.6	4345.8	2633.5	2252.2	4611.7
10977-55_3	7389.1	4791.5	35047.2	5705.4	7873.14367595719	4841.7	5611	8673.03795355692	8415.8397935386	4219.2	5586.7	5392.3	5499.9	3147.47748311681	3284.9	5275.36226034453	4510.6	5435.9	3184.1	8551.3	5721.7	4721	4189.27003018943	4734.1	3595.27427960282	3386.4	3618.7	5512.46056415613	3681.1	6155.85596134035	7686.5	13613.1026126023	6128.5	4074.3	4535.3	5345.8	4673.86656341212	5592.55999112917	5169.2	8564.5	9433.6	6548.75315057517	8342.4	2812.3	4877.76510473302	3670.9	9238.03391160648	4580.6672301551	4379.86866665713
10978-39_3	7419.5	52941.4	1547.9	1068.8	11243.9562009537	38276.9	13591.6	19152.6957314086	2204.71101986345	3602	29368.5	3575.3	18905.2	2968.91483960293	51568.7	14016.4700588806	14531.4	4945.2	7297.7	510.2	1835	1023.8	36949.0846835544	1827.4	5296.62647426349	16239.1	30827	8236.44116841442	1933.3	24213.6210275609	7881.3	3891.51945108114	9575.7	27764.2	19719.6	2118.5	4915.72457039177	13944.669699999	1160.1	791.8	9254.6	8722.74359911229	38420.2	4669.2	1715.50857467036	15531.2	9954.64975658033	7054.73526186359	2645.51322313637
11067-13_3	2093	2457.3	2139.8	1790.4	5050.90401717847	5277	4211.5	2060.96083536029	3200.83917414108	2206.9	2488.7	2034.6	1922	1837.86507487078	2012.2	1768.16639936151	1949.5	1923.8	1853.7	2082.3	2929	2459.2	2744.74784128915	2658.8	2290.05648183338	2711	1865.9	1754.76665399818	2056.2	1870.26445918212	3224.3	1763.46648867437	1967.5	2468.4	2506.3	2425.2	3870.02645750988	2423.15395256917	1899.1	2701.3	11749.9	2505.15239434479	2290.6	2300.5	1550.57053435695	1974.3	1833.16516418364	2054.26096267863	2173.85868995135
11071-1_3	554	415.5	418.3	412.1	544.1	701.1	553.2	434.7	523.6	483.8	363.3	423	437.8	525.7	460.9	976.4	376.9	419.6	842.9	492.9	703.9	515.5	452.8	339.5	580	600.9	460.9	542	390.8	492	441.2	503	737.5	441.7	424.1	626.5	457.8	424.8	417.2	398.3	374.2	440.7	321.2	594.4	482.5	625.8	450.5	428.1	522.1
11081-1_3	4877.6	1860.4	3403.3	3845.1	1505.31494183276	2667.6	3043.5	2749.92729591837	2208.42192090844	4885	2300.6	3115.5	2029.6	2912.62891090288	2338.1	2537.82519058207	2186.9	4643.1	1856	4077.1	1976	3281.4	1648.7163652426	2612.5	2962.9294101882	4116.5	2533.3	3269.23245056778	4526.5	2472.62454339713	3254.4	2402.92385154451	3793	2055.7	2163.3	3224.7	2075.72060370841	2958.9293704836	4075.6	4260.6	3529.2	14186.940820297	13247.5	2211.8	5098.45060748035	2595.7	2138.42122607798	1814.21800802033	4445.14412272691
11083-23_3	944.5	907.6	896.5	866.9	595.288195050369	1158.2	1232.2	1100.87816887443	721.085700404537	962.8	820.3	1019.7	983.4	923.181692710399	1113.7	881.6825156659	672.1	927.7	1123.9	796.6	1845	911.3	1213.87592805584	787.2	1317.37387562465	956.8	842.5	853.183080828111	1057.8	1140.87737566431	829.5	815.883820496549	916.2	1368.2	1449.1	3391.1	714.185837233283	906.482023875625	986.8	1107.7	865.1	768.184766399619	1199.9	1026.9	1801.96426588403	891.7	831.883503212501	962.980903466328	1277.57466486872
11089-7_3	2748.8	4009.3	3561.7	5528	2117.62770567302	6446.1	4137	3351.84385335985	2823.53694133347	2258	3793.8	2130.6	6955.4	2405.13146718652	3083.6	3574.44676575256	2401.4	3901.3	4183.1	1978	3424.9	3441.6	4912.16426758426	3232.5	4982.46518735608	2161.6	2452	2591.93391118903	2440.8	6173.58077114298	2843.8	2840.93716898681	3468	5116.6	2850.1	2944.6	3257.44261827507	5251.36870551601	2949.7	3337.6	1771.5	3145.04114768683	2734.8	2642.4	3590.64697770567	3215.5	2236.92926653758	4074.65331013188	2892.43784278836
11094-104_3	1098.8	777	768.1	938	830.063965098107	757.8	1064.5	921.759984372287	787.765801354402	965.7	774	955.8	1022.9	878.86184667477	970.8	1202.14781212016	1023.5	834.2	1162	832.2	1207	900.1	994.656819760375	985.2	885.16157318979	871.1	987.3	1313.74296752908	761.5	900.760895988887	833.9	933.759463448515	983.2	810.7	1169	1127.6	849.763109914916	877.561903108179	963.1	817.5	741.9	906.760635527001	690	775.7	901.560861260636	737.8	864.962450078139	1315.14290675464	929.859632748741
11096-57_3	1873.6	2074.9	1679.5	2503.4	9128.49883898231	1862	2127.5	2147.94678705237	1789.83898666899	1762.9	1927.7	2320.4	2103.1	1874.24082512852	1912.4	3123.76804260695	2286.4	1914.3	1939.4	2171.1	2194.5	2575	2357.75135706195	1444.3	1857.5404613575	2015.6	1878.8	1835.43997995992	1462.3	1914.7417073277	2096.7	1848.84027184804	2014.4	1929.7	1936.7	2826.3	2267.64939444106	2548.05550230897	2117.9	2082.3	1755.1	1937.64220615143	3096.4	2025.8	2018.04395748018	1777.8	1728.83765792454	2170.8472858761	2135.04650605559
11098-1_3	1771.2	1530.6	1554.2	1544.5	2522.8	1427.1	1419	1737.9	1273.8	1246.8	1378.2	2037.9	1917.1	1332.9	1120	3476.8	1864.7	1707.1	2178.9	1863.5	948.2	4591.5	2498.1	1000.1	1109.5	2187.9	2307.8	1512.1	1408.5	1123.8	1786.7	1321.7	1370.3	1736.7	2070.5	1947.2	1748.7	2301.9	1976.8	1728.3	1253.4	2355.2	2465.6	1197.3	1325.3	1438.1	1514.6	1609.9	1474.9
11101-18_3	491.6	525.6	565.8	907.5	591.8	522.1	720.2	685.8	747.5	607.4	520.2	599.9	557.5	1692.1	690.1	585.9	581.6	577.5	621.8	567.3	645.9	946.9	624.2	442.8	531.1	646.3	503	758.9	595.6	720.1	477.2	653.4	528.8	1485.5	558.3	899.6	610.3	645	584.3	557.3	609	604.4	312.9	571.3	780.9	483.1	910.9	3839.6	680.8
11102-22_3	2253.5	1572.4	1482.1	1923	1532.16338654177	2746.2	1665.7	2417.34223379851	1411.26627556872	1810.6	2623.5	1697.3	2429.7	1712.45907809214	1643.5	1528.36347734659	2257.8	2147.4	1647.9	2685.8	1743.4	2380.8	2523.23970321162	2077.3	2018.85175635634	1925.2	1663.8	2273.84566287517	2487.9	2332.0442721277	1393.6	2097.74987096158	2483.2	1795.2	1839.4	1628.7	2586.03820254253	2242.64640843051	2569.5	2945.2	1723.2	1204.67121248327	1443.4	2163.2	2754.13418562416	1907.6	1323.86836407953	1859.25557015867	1744.1583205888
11103-24_3	1375.3	1265.7	934.6	1027.8	8662.29939167704	1120.9	1287.3	1307.24518180561	1069.83697635836	1750.5	1144.8	1044	1454.1	994.034356421955	1257.5	1825.96311005115	882.8	1228.2	1022	1084.9	1561.9	1208.1	1751.66054196046	1124.8	1262.84364717268	1254.7	1008.2	1126.13892230057	1308.9	1094.7378369971	2140.2	1119.33868726669	1637.5	1028.3	1202.4	1988.6	1822.6629959906	1357.74692727776	1271.2	2442.1	897.9	1022.13532766487	2737.2	1155.6	1448.95007949675	841.1	1054.63645098852	1122.13878404535	1097.13791995023
11104-13_3	8359	1896.9	13004.1	14600	9591	9076.4	28042.9	14431.9	15376.7	9919.5	1470.7	13506.5	7418.6	21633.2	3719.4	6099	8817.8	19322.4	16275.8	6584.4	10709.7	14979.2	21758.8	5210.5	20680.7	16151.2	8362.1	4831.6	10493	35409.5	24062.3	5212.9	12298.1	34146.7	10763	13803.9	38539.4	15900.8	3306.8	10345.7	1888.6	21751.9	15739.3	2505.7	20629.2	11514.9	7172.6	26491.1	36686.1
11105-171_3	35360.6	21693.4	42990	28210.8	94995.0217819702	23448.5	30191.7	29932.5438442258	28734.146092513	25226.6	21784.1	44779.5	48853.4	20151.0621950442	20777.8	43408.6185620643	33392.2	25515.1	18894	25820.6	17406.8	28930.8	23542.2558329018	17808.7	20796.460984226	23974.8	32330.1	19961.6625503726	15849.4	22567.9576607608	33069.2	21352.259941504	25454.7	24931.7	26441.4	40834.3	27721.0479931636	37440.2297592247	28741.4	27269.4	31934.1	24183.0546307136	50052.7	20696.2	25413.6523220169	19444.7	22930.4569806839	44037.3173825765	20602.8613474339
11505-1_3	768.3	774.1	629.9	1054.5	718.8	835.5	981.3	890.3	707.2	679.3	778	788.8	747.9	894.7	729.1	866.7	833.3	658.6	714.7	755	922.3	880.5	792.2	2983.8	736.7	723.1	739.2	915.4	845.4	933.5	587.6	862.9	3360.2	1580.5	695.4	701.6	849.4	1039.2	707.3	656.3	740.8	1001.7	1020.2	623.2	939.2	743.9	943.2	816.5	840.6
11510-31_3	26356.9	37416	49359.5	29784.5	27942.7	40958	47490.5	28616.9	21329.8	47020.6	40339.7	42868.8	39345.7	50181.7	37534.6	30020	49091.7	21543.8	33624.5	42417.8	17298.3	34846.9	37465.6	33683	32165.8	34720.7	40061.4	38804.7	29873.3	39980.1	36606.6	44509.5	44554.8	36057.2	44498.6	47166.9	39645.6	46877.3	37472.2	44518.1	48186	53788	32476.1	42528.9	40552.7	28921.9	33087.6	38124.2	43066.4
11510-51_3	1347.6	1996.2	3008.6	1354.4	1315.97545600358	2619.5	2702.2	1644.36933119475	1258.47652840464	2390.8	2331.5	2472.6	2135.3	3810.22893617815	2052.7	1564.47082136596	2859	1004.5	2007	2191.1	1214.8	1686.6	2159.55972248126	1679	1475.57247939125	1685.8	2059	2851.8468107725	1618.7	2963.54472751688	1726.4	2776.14822261181	2528.4	1898.5	2890	1918.2	2667.55024805103	2990.04423327987	2092.4	2937.1	3072.5	3175.44077548584	2094.9	2520.3	2279.0574937521	1634.9	1785.56669775076	2230.35840202917	2272.35761871013
11513-92_3	732.9	817.1	847.4	863.3	811.9	1002.3	925.9	974.8	718.8	933.9	854.6	860.1	734.8	1086.6	1291.1	767	767.6	960	885.4	898.2	1119	907.4	821.7	637.3	872.5	916.1	2293.5	1283.1	839.2	832.7	1023.9	911.4	732.8	741.5	852.1	851.5	814.3	772.6	1044.8	922.7	767.5	787.6	664.4	1764.1	860.8	679.5	796.2	875.7	863.2
11514-196_3	1084.4	1172.9	1025.5	1309.3	1008.06109524545	1307.3	1425	1065.75886847793	962.262862766286	1112.2	1054.1	1368.7	984.3	1148.1556884841	1369.4	1188.85411778327	1134.1	1096.6	1307.1	1147.5	1441.9	1596.4	1462.34356282803	1063.5	1262.95125810435	1202.3	1084.6	1217.7530024699	969.8	1304.04967196666	1193.4	1174.45467351034	1240.3	1277.2	1358.8	1137.8	1193.95392096326	1436.6445546465	1340	1178.8	983.7	1244.05198749614	1175.8	1127	1177.15456931152	1095.8	1051.85940490892	1172.05476613152	1283.05048240198
11516-7_3	11893.6	3167.7	4331.2	10309.4	3971.46054853578	4962.2	8033.1	6500.93542138515	8320.6173451345	4531.4	3596.3	7172.4	5035.1	4035.65991079588	5512.8	5655.94381531371	3394.7	4579	5784.5	10960.6	4427	4041.2	4040.4598631144	6370.4	6025.64014284579	5329.8	5761.6	5119.64914272659	7024.8	3791.2623385783	7441	4911.35121190448	7033.3	3269.5	3991.8	4025	5031.9500139071	3989.1603727103	6156	7259.5	8655.2	3525.56497794731	4932.9	3933.1	10383.0968569953	3891.9	5772.44265804427	5362.24673282473	13803.6628779751
2182-54_1	380.4	366.6	164.9	473.1	708.9159375	257	372	581.913082284173	369.708311600719	298.3	373.5	2120.4	298	328.507385341727	246	559.812585431655	779.8	366.3	359.4	339.9	519.1	510.3	314.907079586331	381	363.008160971223	345.3	471.8	712.716022931655	284.3	604.713594874101	422.6	313.907057104317	359.6	457.1	510.4	478.2	472.810629496403	241.805436151079	237	861.4	877.1	383.408619604317	408.8	430	410.709233363309	291.4	289.606510791367	570.212819244604	433.509745953237
2190-55_1	2050.6	1854.9	2502.7	2093.8	1779.74150806978	1599.9	2408.6	2294.1535054576	1816.34236169419	2552.8	2433.7	2128.4	2313.5	1449.43380445937	2383.2	2705.96310989831	2570.5	1718.4	2134.3	2676.1	2676.3	3812.8	1823.34252495569	1669.3	1802.24203283888	2332.3	2271.4	2982.96957038903	2725	2171.05063438754	1986	2734.16376760892	1545.4	2147.6	2220.8	2313.5	1938.7452164381	2246.15238595018	2257.2	2057.8	2110	2808.96551217464	1742.5	2986.5	2626.96126737569	2369.6	1864.54348586622	2222.5518355257	2020.04711260379
2192-63_10	1714.5	1992.7	1802.8	2160.1	2585.44278348234	1579.8	1848.5	1930.65727405506	1893.75809064353	2005.5	1639.7	2335.7	2178.8	2010.15551473843	1983.8	1821.55968841285	1901	3281.9	2241.3	1619.2	1958.7	2310.1	2168.75200495707	1503.5	1973.75632026202	1971.8	1885.5	1807.95998937771	1748.7	1936.4571457024	1853.1	2321.14863238028	1606.7	1959.9	2031.3	2266.5	1854.45896034345	1448.16795166858	2031.5	1761	1894.1	1718.7619633531	1924.1	1683.8	1734.06162476764	1942.7	2095.65362264318	1858.85886297247	2134.05277286005
2201-17_6	17993	20064.5	18380.7	18208.7	18828.9	20066	24009.6	18833.4	21689.7	25452.4	30742.9	25063.5	19999.7	26336.2	18019.2	24717.6	18345.7	18884.3	18657.6	16452.3	17360.8	22369.7	19107.3	17389.4	19619.9	19119	17136.5	22343.3	21555	27948.9	20631.1	19066.3	20063.2	17797.9	24110	20919.6	20671.4	21442.1	24760.2	20202.5	8037.9	19531.7	18040.5	19459.3	21867	20326.9	25139.4	25933.2	20686.1
2211-9_6	346.5	357.6	250.3	373.1	415.533311938383	328.7	298.8	293.952824133504	301.051684852375	297.2	305.7	325.8	306.3	365.641318998716	308	369.840645057766	296	292.6	314.3	313.6	1107	282.9	364.341527599486	279.3	328.3473042362	309.1	287.3	296.252455070603	283.1	310.950096277279	322.4	277.055535943517	279.7	326.3	309.6	459.6	343.744833119384	336.945924261874	297.9	282	316.3	309.950256739409	370.6	249.6	391.437179075738	318.9	347.544223363286	312.249887676508	345.344576379974
2212-69_1	587.3	602	805.7	587.5	557.74433227345	712.7	737.5	569.845294117647	690.954920508744	737.4	691.5	688.6	627.9	764.86079491256	666.7	788.562678855326	556.5	851.4	661.5	750	713.1	853	715.956907790143	622.3	553.844022257552	521.8	610.9	1259.00007154213	1084.1	844.267106518283	593.3	629.650047694754	536.9	745.7	570.3	654.4	590.546939586646	622.949515103339	712	676.9	477.5	788.662686804451	624.3	697.4	770.261224165342	775	658.752360890302	667.553060413355	705.056041335453
2247-20_11	737.9	825.4	798.7	810.2	1743.1	785.5	825.3	888.1	780.4	875.1	786.3	902.4	870.3	931.7	888.3	925.1	813.5	825.4	796.6	666.3	836.6	844.7	818.4	688.6	945.8	777.6	866.5	925.9	755.6	785.5	838.2	889.1	750.8	782	930.1	935.4	925.5	803.6	858.3	830.9	723.2	854.7	809.4	839.9	867.9	926.5	884.2	865.3	913.6
2278-61_4	1135.7	939.7	887.4	879.3	978.549639769452	954.4	1063.2	942.651487237546	1084.94416426513	876.3	911.1	1222.2	756.8	961.450519761219	907.5	994.948795800741	785.2	932.1	741.4	879.8	1598.3	798.2	989.049099423631	971.1	976.849727254014	777.2	935.5	801.958727871552	884.6	793.559160148209	1184.9	995.948744339234	910.2	952.2	1136.5	919.7	1031.44691745574	909.853175174969	816.3	1154.1	963.4	879.654729312474	1120.9	701.6	932.252022437217	1116.1	1136.54150885138	983.949361877316	1063.24528097983
2292-17_4	20850.2	23222.7	27402	21518.2	28881	20270.7	18226.3	19050.4	20197.2	18956.9	18276.9	20461.1	26751.9	18270.3	29520.4	21343	25351.7	21127.2	18119.4	21292.9	17163.8	27237.2	21321	16157.7	15141.9	18045.7	21615.2	25483.5	11996.8	35245.5	16594.4	25527.3	16184.8	21751.9	32147.5	28211.4	23308.2	23870.9	25304.2	22460	21247.8	19500.8	16703.8	22320	31196.9	16583.1	20292.1	17089.5	22873.5
2330-2_1	3629	4136.9	5013.5	24250.1	3381.9	4599.4	3560.7	4676.9	5414.4	3586	4583.3	3988.1	5242.3	4429.6	4320	3787.5	4246.8	4822.6	4210.7	3757.2	4196.8	4607.3	5706.3	4763	5563.7	4561.6	4556.1	3267.9	5342.6	5149.4	5986.4	3117.6	5555.2	4350.4	5487.9	4423.3	3461.7	5065.4	4016	5193.4	5288.2	3040.4	3301.5	4728.2	4810.4	5822.7	5733.5	4008.4	7117
2333-72_1	3343.6	4318	3756.7	3532.8	5232.37352453488	3134	3201.7	3897.25476364454	3801.35341605306	2976.9	3208.9	3955.3	3571.2	3602.35061969535	3140.5	5285.37426929346	7790.5	3393.5	3562.1	3554.7	3066.4	3964.8	3697.75196026081	2613.7	5164.77257461638	3801	3232.1	3704.15205019392	2796.5	3291.44625091338	4140	3550.24988758361	3024.5	3280.4	4210.7	4821.2	4345.06105615199	3468.74874234163	3640.3	3256.9	3130	5400.9758937103	3947.3	3269.8	3019.64243156652	3828.9	7185.60097099657	3442.64837558316	3246.04561295037
2358-19_2	5160.8	6455.6	4854.8	4687.8	4704.13949042982	7252.7	4704.9	4950.94156229013	7087.85950134318	5318.7	5877.6	4010.1	5163	5514.84629617193	5665.5	8007.76722380792	6555.3	7000.4	4695.7	6670.3	5616.3	5887.6	6782.15693502351	5213.6	6269.45263096038	4236.7	7121.6	6085.95109049698	5936.3	7872.16608546004	5146.7	6699.95624496306	5296.8	6738.3	5266.7	6757.6	6712.55635073875	5453.6457824043	6737.6	7206.7	5876.6	6921.35810359302	4853.7	7030.6	8424.77072447952	3613	5513.34628357958	4859.64079583613	5658.44750167898
2381-52_4	7418.1	7417.9	8761.4	7608	9227.1	7175.6	8774.4	8363.5	6552	8519.3	7344.6	7981.1	9361.5	8513.9	10642.6	7753.7	9047.1	7957.4	6972.6	8000.5	8026.2	14085.4	7307.5	3103.1	7179.7	8130.8	8298.7	9708.2	8964.3	9279.1	6659.3	9716	5812.4	7699.8	9215.7	9676.9	8118.2	9002	9267	8901.1	7359.1	7645.1	6799.2	8151.3	8987.1	7107.7	8120.9	9856.4	8180.4
2418-55_9	12688.5	15658.5	8097.5	13614	17130.5	11568.1	11561.7	12368.5	8988.3	10178.1	12717.2	14015.9	8698.5	13887.2	10643.1	9654.6	7357.7	11760.7	12322.1	10901.3	13718.2	12197.6	6794	10614.4	15293.5	12231.2	10362	10884	11036.1	7565.9	7311.7	13480.7	13136.2	8359.3	14841.1	13508.6	14728.7	11752.2	10023.4	12744.1	9486.9	14377.6	11457.9	14092.5	13664.7	13332.1	12178.7	13793.7	10319.1
2421-7_3	1361.3	3612.3	1709.8	1404.6	4211.3	1426.1	1868.4	1991.3	2494.7	1342	1641.9	1567	2249.5	1372.2	1354	2455.8	1757.5	2047.9	1382.8	1611.3	1136	1607.9	2562.2	995.5	2496.7	1757.8	1276.7	1821	1080.7	1641.7	1924.5	1262.7	1304.5	1564.9	1515.8	2147.5	2183.6	2032.4	1530.3	1294.9	1218.4	2069.6	2292.1	1467.4	1358.6	1836.7	3049.9	1784.6	1115
2429-27_4	7362.3	8704.1	9746.8	8743.6	7878.24567072464	9445.7	9290.4	9740.35646550724	6912.94007478261	8877.3	16241.9	11488.9	8787.4	8632.05004057971	10045.4	8114.14703826087	10821.1	9207	10236	10251.6	9635.2	10764.2	6821.03954202898	7470.1	8061.64673391304	11404.9	9595.3	10565.5612492754	8248.1	7900.74580115942	10240.7	12241.5709652174	8246.5	7942.2	9782.6	9063.8	10541.0611072464	8764.35080753623	10336.9	11548.5	10622.2	8799.5510115942	8357.4	9342.8	7815.14530492754	9658.3	7855.74554028985	8127.14711362319	9223.35346840579
2431-17_3	2927	2341.9	3801.3	3170.9	3693.95767256394	2704.2	3253.4	4524.4481563388	4965.24310546338	2960	4200.3	4504.9	4477.2	24554.0186463012	2129.1	5123.94128701072	5436.9	3524.6	3437.7	6428.6	2286	3246.1	5393.23820125584	2347.6	6765.32247914566	3761.8	5508.4	4298.9507402145	1902.7	3155.26384521954	8405.4	3412.96089238244	2202.7	3439.7	4019.3	5679.6	3593.95881840682	5167.34078971491	6650.4	2293.9	3279	6432.72629021909	4319.2	2454.2	2157.47527843982	3814.2	3189.06345792465	4654.74666330553	4441.64910509671
2436-49_4	7723.6	9549.5	8808.6	7623.5	7973.2	9867.3	9685	9857.2	9032.3	8707.4	8916.2	9941.9	7604.8	8331	10314.9	8270.8	8977.9	9415	8894	4665.6	10780.6	9628.6	9568.7	10783.4	7796.4	8629.2	10168.5	9852.3	7435.5	8630.1	9575.1	8516.4	8814.4	7286.2	10868.6	10795.3	10415.9	9460	9003.2	10065.7	9324.9	6524.2	8288.2	9157.1	10155.3	8229.4	8607	10015.7	8295.8
2441-2_4	375.5	1702.6	475.8	1587	750.470752404299	453.1	420.1	531.250084857628	485.945813690364	552.7	479.2	482.1	472.1	516.848727135584	466.7	497.946945125401	463.5	506.4	460.4	406.7	500.8	565.8	627.459155195172	418.5	647.461040920234	507.9	472.8	511.748246275693	486.1	661.362351499151	449.3	538.150735432774	444.3	570.3	479.8	472.4	471.444446539694	501.647293984537	498.7	461	501.2	480.045257401471	732.1	456.6	504.447557986046	875.5	518.248859136338	500.247161983783	523.149321138978
2443-10_4	2698.1	2705.6	2902.1	2929	2815.55000355139	2997.1	2656.1	3105.84484871085	2714.0518058811	2725	2893.6	3203.8	2825.8	2887.54872505149	2795.9	3166.64376908871	3011.2	2897.4	2942.2	2860.4	2880.2	3085.5	3119.84460011364	2237.9	6081.69200582428	3105.7	2921.9	3103.84488422473	2280	2642.55307550252	3216.5	2866.04910682577	2433.4	2690.7	2991.2	3243.1	3052.84578982882	2762.65094289367	3104	2911.9	2654.9	3210.54298955892	2907.8	2738.5	2560.05454045032	3370.1	2672.0525516727	3149.74406918105	2978.64710739399
2447-7_4	691.1	771.2	928.6	924.9	1072.4	793.3	748.2	906.5	882.4	908.4	782.9	922.3	846.9	936.8	963	1035.6	795.4	874.5	781.2	824.3	755.7	963.6	892.1	2054.7	2983.4	841.2	800.5	928.1	1420.7	745.8	874.1	854.3	655	768.4	981.2	975.8	1044.2	723.3	812.5	784.3	695.4	839.5	822.6	792	799.8	990.2	888.5	2281.7	834.1
2449-1_4	651.4	806	751.5	1608.9	1034.7	670.6	705	858.6	747.1	729	676.9	825.4	740.9	818.4	719.7	875.6	691.9	747.9	675.3	737.5	710.7	798.7	835.9	630.8	1341.5	744.4	691.1	848.8	696.6	733.9	745.2	811.2	624.3	869.7	823	903.5	792.9	680	788.4	654.4	762.5	753.8	737.2	726.5	737.6	918.5	796.2	787.8	828.9
2455-17_4	1994.1	2169.7	2657.8	2422.9	3215.96709856451	2181.5	2252.5	2714.65663912535	2287.4477257553	2397	2287.3	2860.4	2366.2	2377.64960774495	2132.5	3058.96382281756	2533.8	2559.9	2350.2	2416.3	2799.7	2657	2673.45577950259	1845.4	3860.68054999165	2787.7	2365.5	3260.86803538641	2040.8	2235.84664914038	2974.5	2377.2495993991	2051.8	2346.4	2625.9	3128.3	2870.75989609414	2126.34436446336	2447.8	2221.3	2011.1	2413.65035887164	2673.7	2694.2	2284.14765690202	3152	2335.8487356034	2514.75246828576	2476.05166082457
2468-62_3	560.9	625.8	648.9	700.1	1232.32034643226	2785.5	783.3	695.455047828335	727.55297311272	632.7	752.2	708.7	683	769.750245604964	748.9	810.547608583247	645.4	692	605.6	556.2	587.5	722.6	796.54851344364	577.6	1401.6094040848	601.5	634.6	767.550387797311	703.1	682.055913908997	652.8	702.254608324715	582.6	662.9	728.3	714	718.453561271975	676.656262926577	636.7	594.2	569.3	1159.52505170631	744	1065.9	699.654776370217	842.7	790.748888314374	643.558402275078	735.452462512927
2474-54_5	24997.5	28997.7	50928.7	37954.8	38036.6	27050.6	36759.9	25462.8	21348.4	32937.9	27814.4	41279.5	38427.3	36257.7	35103.1	35985.3	36319	34247.8	33104.9	32747.4	21469.1	62158	34632.9	18265.5	18653.5	26591.7	30329	48152	39069.9	38949.2	33619.8	35980.1	28605.4	22292.9	39043.7	35061.7	32550.5	29579.1	37125.3	32705.2	29058.3	35220.6	22372.8	36456.4	35406.8	26270.8	26017.5	30470.2	38825.1
2475-1_3	25985.8	31727.3	28881.7	33200.7	17641.0661066153	26924	24880.9	30318.6417494736	24310.1532934477	29253	25935.2	40537.6	23740.4	25061.2518503789	41915.4	34489.033736993	24552.2	27719.7	26130.1	24415.4	30057.4	22096.6	21507.6586778177	25073.2	43033.5173206683	31111.6	28984	30313.6417590799	26020.5	17499.1663792441	31009.3	25999.7500472633	25953.3	26920.5	32588.7	27585.3	33308.1360058253	19942.5616848035	23954.8	31192.6	32290.8	23760.8543488034	22520.5	32797.9	33011.8365750988	36029.1	28711.5448371528	28671.5449140038	29999.0423635127
2480-58_3	1079	4506.8	1300.2	1360.3	1890.4	1207.8	867.6	830.2	905.2	1045.7	957.1	772.1	1586.7	885.1	1303.8	1471.8	1584.9	1189	804.6	931.7	753.4	1997.9	1071.5	1142.3	1733.7	867.8	917.5	1694.3	941.3	1044.8	1037.5	890.9	861.6	999.7	1153.4	1251.3	2038.5	2413.9	1165.9	1005.7	933.2	1504.2	1411.8	1213.4	1618.5	1069.1	1805	802.4	942.5
2500-2_3	563.7	525.1	666.5	674.9	1808.4	455.5	533.5	700.9	822.3	535.1	798.1	631	778.4	654.5	702.1	968	570.8	616.3	828.4	697.8	546.7	673.5	794.8	474.7	1017.6	600.3	527.5	650.1	545.4	652.3	664.3	628.9	427.4	615.6	680.5	873.1	748.9	582.1	541.1	521.9	433.6	631	700.2	584.7	629.8	745.2	664.3	662.8	656.2
2501-51_3	61100.4	64074.3	89665	86572.7	60555.3	81416.7	77276	86182.3	84528.9	98106.2	81010.1	88769.4	84181.8	80453	98671.9	78748.3	71543.6	86735.8	83113.6	62500.9	79655.9	106691.7	79804.3	84315.5	94311.6	82778.1	93273.3	85825.9	98544.7	69903.6	89068.4	78455.1	82127.5	63982	69630.8	77447.3	64673.7	82618.3	94242.5	64039.1	77746.7	76710.3	71112.8	104894.5	87934.1	93145.5	90473.8	76437.4	83692.1
2505-49_3	2091	2062.7	2480.6	2165.5	2881.7	1938.7	1826.4	2487.4	2314.8	1846.9	3745.8	2624.6	2468.8	2152	2194.9	3124.5	2448.1	2428.8	2532.2	2722.5	2054.7	2643.9	2522.6	1411.9	3822.6	4386.3	2124.9	2520.5	2067.5	2374.7	2714.6	2145.1	1659.8	2018.5	2434.2	2910.9	2531.8	2476.7	2292.7	1990.8	1704.6	2912.7	2519.8	1860.6	1854.2	2420.6	2187.5	2304.4	2262.7
2514-65_3	2571.3	2110.9	4217.6	3012.3	3931.1	1984.6	2190.9	3600.5	3789.2	2148.6	2893	3765.7	2941.5	2684.4	1934.3	5167.3	2986.2	3026.2	2322.5	2978.1	1925.8	3641	3791	1827.7	4962.2	3038.2	2619.4	3091.4	1805.4	2773	4078.5	2859	1799.4	2801.5	3357.6	4783.5	3838.9	2876.6	2512.7	2097.8	1988.8	3334.9	3942	2177.5	2196.9	3615.2	2862.9	3209.1	2743.3
2515-14_3	5173.6	6990.4	5492	4939.9	4909.542602395	6171.2	5022.3	4809.34173290524	5311.24608816383	6428.8	5500.6	6186.2	3787.9	6195.05375737591	4574.7	5148.54467632766	5472.2	4672.5	5804.2	5803.9	6565.8	4749.6	6413.85565602221	6006.8	7506.46513710517	5106.3	5637.2	6691.85806837904	6660.6	4232.93673116973	4791.3	4262.53698802499	6460	6053.7	8187.6	6642.9	4827.1418873655	5803.35035838251	5700.5	6292.2	6511.7	5767.15004425547	4583.2	5410.2	5923.1513979521	6559.2	5519.44789482818	6079.05275078098	3482.93022301284
2516-57_3	9659.1	8589.2	8885.6	9387.9	7926.46355967267	11763.7	11715.8	9422.45668214417	10495.7517478853	11826.4	8167.6	13605.7	7380.4	12815.3410840383	8648.1	11888.4453452556	12330.1	10505.5	8460.8	11988.8	9120.2	9253.7	11192.7485435822	9540.1	11310.6480015631	10633.1	8285.9	9856.05468876425	12130.5	11177.9486116219	12636.2	11284.3481224715	13005.2	13439.2	10684.3	14713.1	11755.1459580728	8696.86001792939	12649	11916.3	10314.2	9239.1575248253	8310.2	9775.2	13224.1392046708	10544.6	14324.5341458257	9778.05504735197	9201.55769768297
2524-56_3	7229.5	5758.7	7782.7	8645	52080.5	6424.6	6397.6	9621.5	6177.3	5152.5	6483.8	8854.1	6985.9	7098.4	5301.4	15128.6	8697.9	7570.2	6791.6	7342.3	6290.6	7791.2	9227.2	3729.4	11116.9	8804.1	8144.1	8401.8	4267.2	6057.1	8798.2	5997.3	4556	6291.4	7923.8	11241.6	9639.3	7680.4	8099.6	6281.1	5138.6	8134.3	11814.7	5444.5	5774	6917.5	5566.5	8053	8341.9
2526-53_3	9637.3	10965.2	13938.5	12330.5	9551.44573417734	11462.9	10983	12135.5581074093	6723.63219405687	9261.3	12174.7	14980.6	10319.6	11762.5563214043	12980.1	12211.3584703561	15911.6	12232.4	14081.2	12211.6	12709.3	12344.9	7023.43362956437	9020.2	12216.4584947761	18714.4	13062.7	12167.7582615899	10396	9305.44455627592	11848.4	10265.2491520067	11268.8	8965	14200.1	14286.4	12816.8613696216	8848.5423685395	12242.4	15000.8	12070.2	9998.94787690451	10371.5	12549.2	10501.6502839413	11074	10492.850241805	8963.24291774801	11019.1527618437
2558-51_3	944.8	882.8	689.9	846.3	551.2	703.7	630.1	657.6	558.2	723.9	710.1	694.9	579	944.6	753.9	656.8	615	634.2	792.6	712.5	777.7	665.1	1132.1	3444.4	642.7	600.2	815.9	758.3	636.3	870.6	589.9	625.1	698.5	1296.9	647.2	713.1	663.6	858.6	625.1	565.5	644.8	658	802.6	644.7	717.7	650.5	705.8	693.8	682.8
2567-5_6	18489.7	16587.1	18757.1	14618.6	16857.7508675212	17328.8	18365.3	16675.7503183426	14816.6447085732	18318.9	15045.1	17803	16854.1	16599.45008811	19124.1	16237.6489963911	16782.2	17281	14681	17655.9	11608.1	21454.6	16015.4483259104	13440.3	13895.4419288844	14343.4	16830.8	17684.6533626631	17036.1	22557.2680655635	14096.8	17148.8517459053	12832.6	15815.8	19211.8	16163.5	14698.8443531158	16991.951272465	18736.1	14265.7	15762.2	16865.6508913592	13297.1	17029.7	18546.655963718	15560.8	16272.1491004937	18304.055231681	18127.0546975896
2570-72_5	11815.4	11270.9	5523.3	17196.1	11615.4612315261	13777.6	9293.8	8917.17023750718	11908.8602522596	7921.1	9387.1	6351.5	10936.7	10254.1657750691	10102.1	14938.2501411826	7442.4	15048.5	10249.7	8111.9	8340	8378.1	18000.4399206307	9497.7	10081.4663514812	12770.1	9141.2	10967.3633946571	6128.4	26290.9122498431	19414.6	11567.4613917333	10624.5	15821.8	17521.5	15244.2	17390.9419549284	15301.0489302832	10473	15391.3	10207.4	7706.37427873383	24757.4	9048.4	17314.8422089235	12026.5	24479.1182969974	8533.07151949855	12871.4570394377
2571-12_3	46593.2	67811.6	72955.2	52778.8	39155.6284379176	66309	47612.5	81308.5590527134	63160.9458724798	76393.1	65193.5	70833.6	59725.1	58245.2423023067	107565.7	77752.2564698449	58427	81730.7	57414.5	46276.9	51455.7	54437.1	41859.9304019958	59917.7	60551.7439774708	68943.6	93183.5	59821.5434471414	64494.4	59832.0434547673	69510.3	84239.5611814392	69290.7	67258.3	81354.8	43084.5	76728.4557262797	58836.242731538	44831.4	56554.2	81600.3	52560.5381736244	42206.4	52383	64943.1471668555	79811.3	63276.9459567283	63824.3463542938	46429.0337204404
2575-5_5	17810	878.9	1484.1	702.7	1413.6	1011.1	842	2020.1	989.9	2075.6	1376.6	2701.6	1297.6	989.6	1052.4	806.8	1042.2	2615.3	964.8	2343.7	1981.4	1031.3	814.3	939.3	1147.2	1433.6	1322.7	1768.3	2128.9	906.4	922.3	885.3	1047.5	993.6	741.5	1027.6	870	1383.8	2428.6	595.4	855.3	1696.3	894.6	1080.2	851.3	1047.1	686.9	1402	808.6
2578-67_2	787	954.5	485.2	660.8	713.5	1595.2	587.5	511.4	564	509.3	383.8	570.3	580.4	962.8	553	625.4	707.7	574.7	544.2	853.6	442.9	644.4	442.2	430.5	598.2	541.2	843.7	803.3	538.6	544.6	653.5	860.4	513.7	615.8	575.8	579.3	604.3	534.6	518.2	646.7	524.8	712	2948.8	514.8	476.7	489.5	669.5	511.7	400.4
2579-17_5	22424	16366.2	36247.3	24845	32230.9	32335.3	39186.1	28310.4	39465.9	26830.7	19689	49457.8	48104.8	25672.1	10687	24767.2	61983.4	38753.3	37170.7	57616.4	19569.8	63550.4	51450.9	15855.4	30677.3	45390.2	48076.7	41611.1	16289.9	19467.7	52621	16812.5	28933.3	31036.9	35995.9	18757.8	24010.1	64576.3	79983.8	14290	38710	45243.2	49662	20721.7	11735.2	17979.5	33474.1	52046.7	23162.2
2580-83_2	32807.3	25581.6	41598	24149.8	32553.4575940776	35510.4	30130.5	34647.1548667125	35887.2532512922	31887.3	34916.1	46373.3	40848.8	30538.9602182726	20178.7	32318.4579002011	38450	38435.8	36568.6	42698.2	18677.8	36802.9	30389.9604123679	41811.4	53360.2304900321	40461.4	28523.6	31603.6588313377	33226.1	24841.9676394881	48036	25282.6670654088	33450.6	39565.9	28149.1	39620.5	34931.9544957169	41438.8460194825	43023.5	27801	32376	40799.2468526595	40076.4	33320.5	28450.3629389941	27913.4	29630.861401212	35169.354186467	34710.9547836032
2585-2_5	2353.5	2149.2	2708.9	2326.6	3512.14622757058	4864.1	3000.5	2751.15787862086	46370.1900529732	2389.4	3309.9	3514.8	2398.2	2041.3687457897	3830.7	2453.6624334007	3529	2320	2364.4	3981.6	3381.3	2445.4	2784.45736879172	1661.9	2208.36618898892	2551.6	3626.4	2341.66414814134	1737.2	2379.36357094739	3193.6	2188.96648600649	2053.7	2314.7	5101.3	2626.7	2709.1585216486	3785.84203717313	2848.9	2262	5052.2	3494.04650468492	2166.9	2926.2	2249.76555514728	2917.7	1999.66938422439	3549.34565803172	3084.05278186049
2590-69_4	2605.3	2182.5	1252.3	2228.9	1345	2196	1496	1630.7	2252	1250.6	1750.4	2127.2	1431.2	1673.3	1146	2279.8	1436.1	1289.3	1259.2	1781	1455.8	1306.8	1858.5	2091.3	2169.1	1808.9	2101.1	1993.2	1406.2	1654.8	1935.1	2001.9	1572.6	2601.7	1760.4	1684.6	2143.7	1456.1	1654	1840.2	2047.4	2036.6	1612.8	1518.1	1884.3	1719.2	2473.8	1902.1	1536.9
2597-8_3	10483.9	12337.5	11614	11080.7	12600.8498134092	12296.9	13321.5	12167.6481008855	12864.1508542853	16750.3	10434.2	11890	12952	12730.4503257432	13261.5	12322.3487124447	12517.6	12111.4	11872.4	11187	11044.7	14026.6	11624.3459531151	9972.4	12993.1513642473	13217.5	12553.6	13287.1525264864	12194.8	14732.158238852	13645.9	12607.049837919	12530.7	10356.4	12943.9	14356.8	11455.1452842347	12475.6493184693	12799.4	12722.8	11153.2	11676.4461590765	10598.8	11844.9	13182.452112587	12409	11989.2473956357	12789.3505585863	13493.653342821
2598-9_3	726.7	834.5	650	770.1	649.7	821.6	673.9	712.1	790.7	687.9	574.7	713.2	615.8	760.2	717.5	775.9	634.6	783.9	753.1	634.2	680.8	782.1	720.9	593.7	2352.5	668.4	644	669.5	904	667.5	956.3	769	1486	674.7	735.5	772.7	738.3	684.1	723.5	837.5	797.9	763.9	700.6	660.4	755.8	825	2710.5	753	757
2599-51_2	710.4	768	782.7	923.3	836.7	786.7	720.3	876.1	765.9	886.8	2296	879.8	900.6	877.3	861.8	873.8	947.4	898.3	782.5	859	784.7	882.7	839.7	677.4	1061.8	780	1078.4	883.2	680	891.2	1659.3	1020.4	662.1	768.8	831.6	1005.9	1554.5	791.1	801	784	826.6	1315.8	1058.4	841	837.7	856	1004.3	827	967.7
2602-2_2	386.7	399.2	363.8	422.6	394.745211912944	428.6	399.9	362.341500572738	379.043413516609	386.6	434.6	452.3	371	438.850263459336	721.1	425.148694158076	426.8	426.3	447.7	376.9	508.2	486.7	434.349747995418	411.9	453.551947308133	384.9	397.4	484.555498281787	448.8	457.952451317297	368.4	417.047766323024	407.2	431	454.6	393.3	398.9456930126	426.848888888889	384.9	416.6	429	394.445177548683	387.2	478.9	633.172520045819	458.8	457.352382588774	436.650011454754	424.348602520046
2603-61_2	1616.8	1868.6	1867.4	2755.3	1679.1	1816.3	1797.1	2007.1	1682.8	1928.2	1745.2	1949.8	1781.1	1900.8	1831.2	1846.8	1963.9	2143.2	2057.7	1900.3	1821.5	1900.5	2300.5	1439	3451	2568.5	1937.8	2112.5	1631.2	1673.7	1822.8	1930.3	1573.5	1666.8	1920.9	1916.2	2056.8	1718.6	1940.8	1918.4	1889.5	1773.3	1813	1807.7	1867.9	2288.9	1785	1883.4	1899.4
2605-49_2	5245.3	4955.3	5764	6034.4	6388.9	5378.5	5048.7	6559	5425.7	4726.8	5769.1	6629.7	5530	5471.8	4763.9	7458	6293.8	5714.8	5108.2	5229.9	4732.3	5968.6	6406.1	3874.4	6264.8	6303.3	6198.3	5937.1	3704.1	4969.3	7283.8	5741.9	4197.1	5534.5	6194.9	7406.8	6716.2	5429.8	5659.1	5532.8	5229.4	5737	6679.3	4491.8	4857.1	6311.2	8801.7	5955.5	5391.7
2607-54_2	943.3	813.4	971.6	877.2	808.8	897.9	3852.6	854.6	841	912.3	906.8	887.2	948.9	995.6	859.4	904.3	934.9	882.1	872.1	726.8	5974.9	962.1	871.6	725.3	928.1	826	907.1	1026.9	803.8	847.5	779.4	937.5	781.3	781.3	891.9	819.3	904.5	785.4	1222	896.7	826.3	929.2	657.1	851.9	929.8	944.6	1001	933.8	920.9
2609-59_2	2256	1834.3	1403.3	1968.6	2029.7	2261	2560.2	1837.2	1912.9	1973.6	1737.4	2076.7	1964.8	2392.4	1717.6	2329	1618.8	1816.9	2124.1	1855.7	1840	1588.8	2576.1	1658.5	1926.8	2086.1	1740.9	1711	1622.4	1909.7	2593.1	1676.7	2020.1	2145.3	1881.7	2188.7	1989.1	2084.4	1811.2	2275.8	1937	2005.8	2187.2	1430.5	1884.2	1935.4	2596.2	2263.6	2358.8
2611-72_2	2993.1	2821.4	3203.8	2730.7	1818.1678922088	2937	2692.5	2990.24719396765	5560.80179946316	3287.8	2644.3	3251.2	2727.2	3241.74275270184	2995.8	2522.65545136681	2542.2	2906.5	3028.7	2329.4	2699.6	2590.6	2936.04815109133	2513.6	3172.04398354171	3006.2	2853.3	3328.64121812531	2790.7	2646.65326163735	2889.1	3065.14587130042	2942.5	2624.1	2954	2845.9	2890.84894928304	2166.86173447764	2843	3265.3	3221.1	2778.45093416684	2313.5	3323.2	2935.24816521862	3114.5	3042.74626686445	3120.64489121989	2871.94928304019
2612-5_2	2388.9	1596.7	1718	1614.1	2844.7	2096.1	2124.2	2240.4	2496.7	1853.6	1707	2013.7	2096.2	2118.3	1754.9	1977.9	1818.1	1633.4	1433.2	1900.8	1925.8	1670.1	2024.5	1688.9	1880	2049.8	1683.1	2158.2	1672.7	2092.1	2073.1	1791.6	1788.7	1650.4	1944.5	2216.9	2208.9	1886.7	1747.2	1675.8	1433	2111.7	2363.1	1448	1805.4	21602.5	1961.3	1809.2	1857.3
2614-28_2	3359.3	3785.9	2976.2	3358.5	2349.73373001062	4189.7	3556.5	3799.05453475352	3263.04684045821	3475.7	3182.9	4165.3	3147.1	3586.55148430995	3499.7	3594.15159340817	3123.9	3825	3456.7	2795.3	2709.5	3305.3	3420.34909850421	3401.9	2913.44182194023	3676.4	3714.2	3635.05218052884	3371.6	3373.04841951135	4124.6	4055.35821394735	3579.5	3263.2	3712.3	3650	4215.56051362292	3121.34480635066	3519.4	4009	3596.8	3747.95380121156	3186.5	3401.1	4204.06034854009	3589.9	4456.4639717493	3340.34795010192	2901.9416568574
2615-60_2	5300.7	6788.3	4932.1	5431.6	3934.03251132194	7120.9	6382.2	6521.15389160689	6247.65163135103	6416.6	5407.9	6409.3	5000.1	7389.06106409705	5907.1	5455.24508280718	5292.9	6339.9	5755.3	4572	5130.8	4339.4	5941.34910002975	6486.6	5525.54566377971	5974.5	5817.9	6364.75259908763	5785.6	4248.33510875674	8059	6359.55255611385	6777.4	5853.9	7005.8	5857.8	6423.95308832766	4689.93875822287	5981.5	7975.2	5673.5	5836.94823724835	4702.3	5543.3	5702.64712736769	6400.8	8829.17296535652	6646.15492463059	5227.04319691911
2616-23_18	1132.2	1213.9	1290.4	1186.9	1267	1382.2	1112.4	1318.2	1334.4	1220.6	1139.9	1370.2	1155.2	1490.8	1250	1530.4	1312.9	1362.2	1321.7	1148.7	2935.9	1466.3	2254.1	991.9	1867.2	2801	1182.3	1356	1262.1	2420.5	1362.5	1351.1	1086.9	1248.2	1492.7	1493.6	1393.7	1245.5	1377.1	1184.3	1265.3	1615.8	1205.2	3162.7	1180	1325	1419.7	1269.3	1334.9
2617-56_35	233.5	234.3	246	189.5	172.8	214.7	234	250.6	229.2	267.5	248.5	224.5	214.4	240.7	272.8	199.6	206.4	267.1	209.2	195.3	256.4	314.7	181.9	233.4	219.2	210.2	235.3	258.9	275.8	236.7	222.5	269.6	217	253.5	240.2	189.4	220.5	203.4	199.8	183.5	228.2	217.5	198.8	234.2	244	232.8	237.6	299.2	249.6
2618-10_2	326.5	368.4	441.3	349.2	398.348473874806	387.5	364.2	376.051357992757	374.951500258665	425.9	364.3	398.1	391.5	447.042175375065	450	377.551163993792	343.8	477.2	372.9	341.9	390.5	407.4	357.253789446456	334.4	1143.35210812209	348.2	396.7	444.442511639938	376.9	361.053297982411	378.1	421.545473357475	337.2	374.9	417.2	376.2	402.347956544232	322.95822555613	379.8	368.8	337.9	379.450918261769	303.7	414.3	410.046960682876	431.5	434.343817899638	393.349120538024	407.847245214692
2619-72_2	769.5	810.9	758.2	898.7	1577.70811786629	1191.9	778.1	803.853185418122	854.25025040764	863.3	1457.6	833.8	816.9	906.747193105055	1169.4	894.947880270207	852.8	815	734.7	679.1	1187.2	838.5	889.548194735616	721.9	834.051426741207	766.9	763.6	1019.4406300955	760.7	749.356359189378	746.7	1425.91695783834	873.1	769.9	1376.9	885.9	896.547787095271	737.85702888423	844.2	795.7	812	903.047408572094	860.2	846.1	876.748940135104	862.4	920.346401118099	807.152993244817	857.250075704635
2620-4_2	11633.4	13753.6	11852.5	11811.8	5969.4	12215.5	9037.5	11731.6	11499.1	10444.4	8543.1	11397.5	8386.9	11857.8	10389.5	13746.9	10400.9	11511.3	9826.6	8565.9	8715.9	9621.7	11960.7	12102.3	11868.9	11122.6	12776.3	13379.7	13571.7	10788.6	12273.9	13270.8	12449.4	12674.6	12612.4	11077.4	11182.4	11272.8	10638.2	13172.4	11991.8	12628.9	9357.2	11408.1	13497.1	11172.5	10561.5	10527.6	12256.1
2622-18_1	943	875.9	1266.3	1122	1803.7	835.1	888.7	1240.3	1283.3	949.9	1035.5	1241.3	1162.6	1070	857	1729.8	1095.5	1183.9	1497.4	1173.5	808.9	1234.7	1269.5	663.5	2296.7	1073.2	985.5	1066.5	893.8	1174.5	1214.9	1028.7	722.6	1141	1219.6	1555.6	1327	1043.3	1032.1	870	779	1272.5	1370.8	1009.2	943.8	1306.7	1070.8	1181.9	1035.4
2625-53_4	13315.5	8832.9	8108.6	8299.8	49790.6191302729	8305.5	8337.3	9495.54643546149	11239.936595327	8469.5	8440	10819.8	10393.1	8136.35410268849	8844.5	14890.7160012185	9757.8	9798.8	6872.2	7954.4	6053.2	8395.9	8626.75133634938	6566	8278.45330110451	8254.5	8193.9	9113.44859088191	9288.1	9526.04626341144	8359.2	8856.8500383587	7448.6	8792.8	8051.2	13269.3	12672.228515744	11065.8375774225	8208.9	8235	8721	9400.94696909868	14526	5887.8	14200.1198968828	6697.7	9202.64808770604	8859.45002369214	9970.94375373715
2626-3_2	3143.2	2159	3408.4	3052	11623.4	1828.3	2733.1	4080.8	3765.4	2185.3	2740	3683	3219.1	2788.3	1750.3	5250.8	3141	3188.6	2207.6	2768.6	1950.1	3372.3	4222.6	1364.9	6218.1	3389.8	2770.5	2791.2	1493.6	2507.4	3827.1	2726.2	1587.2	2893.5	3307.3	4972	4091.2	2979.4	2580.2	2007.5	1807.1	3006.2	4918.2	1902.2	2207.4	3770.2	2777.8	3483.5	2823.9
2630-12_2	19791.1	35537.1	27829.1	20840.3	20131.2	29494.1	20971.6	24647	26633.3	23985.9	21380.6	28559.9	19740.3	24654.6	31315.7	34436.3	26031.8	29180.2	27200.8	22342.3	27080.2	40363.6	29699.1	32202.6	54913	34395.9	47680.9	46269.5	27459.9	18865.7	29889.1	28465.2	29551.2	32086.5	36318.3	30725.3	22605.9	25221.4	28910.2	30298.6	24126.1	25001.6	19041	38734.1	27232.6	26459.6	29815.8	23482.2	22252.6
2631-50_2	1526.3	1718.2	1670.3	1669.1	1658.1	1671.7	1574.1	1785.5	1710.3	1705.9	2194.3	1805.3	1510.6	2046.1	1525.1	1896	1597.7	1686.4	1660.8	1428.1	1589.9	1729.8	2001.4	1356.8	2052.9	1795	1724.2	1829.8	1492.7	1568.3	1891.8	1746.8	1556.6	1415.5	1760.9	1847.5	2025.1	1450.5	1679.6	1809	1587.4	1703.9	1547.9	1622.8	1681.9	1941	1954	1747.8	1670.1
2632-5_2	2652.7	1358.8	1619	1336.1	1344.2	1429.8	1363.4	1617.5	1333.3	1392.8	1450.6	1622.7	1515.3	1587.8	1490.8	1553.9	1435.4	2399.8	1479.5	1752	1419.8	2112.6	1492.8	1108.2	4301.1	1568.2	1768.9	1533.7	1204.9	1377.8	1548.3	1503	1285.3	1377.9	1652.3	1630	1596.5	1314.2	1535.2	1699.8	1269.3	1410.8	1384.5	1442.9	1362.5	1572.7	1529.5	1463.4	1673.3
2633-52_2	2160	2527.9	1962.5	2174.7	1426.57244775774	2479.9	2240.7	2260.15634825602	2103.95936498127	2781.7	1954.8	2232.3	2218.5	3104.94003244621	2465.4	2424.45317509367	1869.8	2055.1	2159.9	2187.7	2052.2	2142.8	2537.4509926996	2127.7	2079.15984394917	2236.7	2169.3	3008.24190003476	1876.3	3215.63789447256	2364	2125.15895554096	2414	2325.7	2338.3	2113.3	2533.75106415852	1532.6703986249	2188.9	2872	2075	2578.9501912009	1384	2267.5	2413.25339140175	2034.4	2512.25147939279	2130.05886090618	2237.2567905288
2634-2_2	2389.2	2324.9	2047	2686.8	17109.5	2091.7	2340.6	2197.8	3289	2262.4	1912.9	2313.9	2910.6	2073.2	2204.4	3847.1	2046.3	2056	1720.8	2106.3	2160.6	1873.8	3281.1	2432.6	3145	2720.4	1933.8	2294.7	1654.7	1975.6	2463.1	2096.4	3132.9	2047.2	2352.4	4106.9	3307.7	2315.9	2196.7	2246.5	1740.1	2152.9	5046.5	1537.2	2505.4	2605.1	2274.7	2191.2	2209.2
2635-61_2	2507.5	2630.6	6948.3	3440.1	2646.0486504376	2776.4	2789.2	3027.65566669118	2645.14863388983	2503.4	2559.4	3424.8	2408.6	2765.35084393616	2724.3	3234.75947451644	3350.4	2932.3	2868.1	2584.5	2985.7	2925.5	3165.95820953151	2182.9	3086.85675516658	3165	2780.9	2927.45382437302	2284.8	2683.04933073472	3000.2	3342.96146392587	2621.4	2525	3245.6	3716.2	3360.76179120394	2305.44238802677	2784.9	3104.2	2484.8	2717.94997242039	2911.6	2541.4	2586.34755276899	11066	3189.6586452894	3543.46515040082	2850.15240310363
2636-10_2	12089.4	13833.9	14811.5	13417	12375.9	16440	13341.6	15522.2	10000.9	12791.5	14011.6	17185.4	13575.6	13641.4	15200.9	13727.1	18107.2	14659.4	15982.2	15944.3	15694.1	14389.6	10747	10981.2	17379.3	19796.9	15122.2	17237.5	12575.6	11175.7	15965.2	13205.5	12582.1	11753.3	15069.1	14669.1	15502.9	12995.7	15565.8	16715	14669.3	15457.3	14211.1	13686.5	12979.6	15154.4	12954.4	12694.5	14305.2
2637-77_2	1932.3	1755.2	1801.5	2781.4	1175.4	2033.7	1244.5	1420.2	1759.3	2562.3	1468	2046.2	1651.2	2054.1	2439.9	1786.1	1684.6	1818.2	1955.8	1430.3	1422.3	1801.1	1439.3	1938	2071	1463	2061.5	2272.4	2957.2	2213.8	1785.2	2274.6	1744.7	1854.6	2250.7	2076.9	1633.9	2203	2345.5	1915.7	2020.8	1845.2	1227.9	1741.8	2780.4	1460.5	1656.9	1630.9	1656.2
2638-12_2	406.7	500.8	372.5	421.5	358.845695364238	368.5	427.1	340.643377483444	586.774719816607	369.2	552.7	450.1	334.6	395.750394803872	344.3	405.051579215486	327.8	413.2	335.1	410.2	1665.3	300.7	350.544638308711	426.1	439.755998471727	324.4	366.1	385.949146714213	374.1	384.648981151299	405	400.551006113092	364.6	504	372.9	570.4	335.442715231788	334.042536933265	504.2	459.5	409.6	373.647580234335	407.7	281.3	485.361805909322	487.4	424.854100866021	463.559029546612	408.151974019358
2640-3_2	1660.3	2086.6	2030.8	1864.7	1807.5	1955.3	1855.7	2102.5	1652.3	1938.8	1762.4	2161.1	1789	2020.3	2045.8	2110.8	1942.8	2001.2	2092.6	1707.3	1978.7	2237.3	1921.6	1677.3	2131	2248.1	1881	2150.6	1770.7	1782.3	2066	2071.1	1799.5	1780	2061.3	2138.1	2221	1661.9	2073.5	2163.4	1960.1	1905.1	1643.7	1896.1	1902.5	2079.8	1906.2	2061.4	2018.8
2642-4_1	2300.2	2117.3	1983.9	2442.7	10007.1	2133.1	2272.8	2195.9	2748.5	2154.9	2249.5	2096	3314.1	2091.7	1945.6	4315.8	2281.5	2080.5	1846.8	1959.5	2104.9	1853.8	2658.9	2305.5	2708.9	2406.2	1954.6	2436.9	1680.7	1811.1	2604.2	1896	2706.2	1720.1	2330	2958.6	3295.6	2375.8	2026.7	2350.3	1727.8	2166.4	4133.4	1673.5	2522.2	2158.7	2617.6	1984.7	1714.4
2643-57_2	32259.9	39689	36082	35957.5	27852.6	36910.4	36307	38075.9	34634.4	46784	35535.7	42535	29510.3	50103.4	34457.5	42215.8	33102.5	42815.9	41597.5	34297.1	43702.4	47602.4	36601.3	37714.2	41297.2	37132.7	37590	42620.1	43531.6	37304.7	37556.4	39463.9	38996.1	30698.9	39371.8	37121.9	30922.1	31796.9	41009.7	36379.5	38884.5	37493.6	30368.2	45224.7	35995.2	43656.6	36220	36707.3	34464.1
2644-11_2	6701	16769.6	6758.1	6170.5	107279.325801804	6722.1	7468.7	8060.94702262201	20341.3186587799	11153	18515.1	3337.7	23144.6	5708.73330124952	8495.9	23041.0344072661	5639.3	7216.2	4344.4	6964.4	6592.2	4069.9	20212.717908602	5685.5	15308.4893003395	5803.3	4185.3	9594.35596758951	4591.5	20501.9195956273	11997.2	13316.7776819152	10731.4	7266.6	5037.1	22636.3	22019.2284466767	9841.25740786112	6038.4	8135	4073.4	10804.0630242787	21809.7	3715.2	20209.3178887683	12530.2	8709.35080501207	8728.75091818044	9773.85701468855
2645-54_1	3183.3	2606.3	8619.1	4125.4	8439.9	2389.7	2778.4	4610.9	4155	2503.8	3664.1	5182.6	3869.2	2980.4	2249.2	6665.6	3901.3	4636.4	2963.3	3712.6	2469	5113	4737.7	1724.3	6339	4289.4	3341.5	3409.2	2073.7	3192.7	5078.2	3322.4	1870	3707.1	4416.9	7049.5	4717.5	3405.3	3112.4	2519.4	2205.1	3949.1	5800.4	2509.1	2198.7	4700.6	3206.7	4047.3	3396.7
2647-66_2	14312.8	11800.5	11161.9	11011.3	44573.6832746725	12091.2	12724.2	11265.0463187586	17942.1737732622	10540.7	10848.9	13396.6	12877.6	10933.7449565389	10687.8	19613.280644392	12122.2	11091	9904.8	11885.6	9900.4	10292.1	14765.3607110844	12922.7	12321.2506615791	12894.5	10843.7	12765.7524892478	9962.3	10791.9443734941	13303.9	10099.4415261137	12165	10393.6	13116.5	15410.7	13819.3568213778	13944.4573357565	15058.8	12504.9	11347.9	12018.8494181887	24588.8	8107.1	13141.6540348511	9712.4	13995.6575462776	12816.5526981242	10659.4438286884
2649-77_2	2608.5	3077.3	2402.8	3381.3	3664.21720218727	2266.6	2178.3	2703.83890319957	2195.25039542661	2187.7	2319.7	2748.9	2294.3	2311.64776527476	2195.5	2794.13686279826	2643.7	2392.9	2386.3	2413.4	2424.9	2455.7	2467.74423806941	1762.9	2802.63667073391	2683.3	2468.7	2499.1435285611	1780.3	2017.35441522053	2823	2423.94522776573	1887.9	2389	2492.3	2848.2	2729.73831796819	2412.54548535792	2523.7	2186.7	2321.6	2494.74362798265	2692.1	1989.2	2010.95455983369	2579.6	2082.45294423355	2736.33816883586	2370.84642760304
2652-15_1	14333.3	15177	13971.3	13228.6	9051.66960925854	17614.2	13239.1	14460.1514504237	16056.0460922496	14209.5	14222.6	17993.8	14542.2	8107.57277903869	12190.1	14616.9509239736	15909.2	16108.3	15112.7	12784.5	14592.9	12217.1	7569.3745860249	14420.1	15124.7492190543	17330.5	14642.1	16357.5450799748	13527	14967.6497465116	16398.9	16317.445214609	17528	13487	17655.2	12949.2	19042.6360648527	15246.1488114583	15798.6	14571.3	16300	14637.5508548099	14870.3	7511	16518.4445397591	17191.8	17830.0401361115	13760.9537979613	13775.1537502854
2654-19_1	1682.3	1589.7	1491.8	1599.2	2201.96433789154	1964	1550.2	1449.04233870968	1689.4493630201	1396.1	1287	1725.6	1684.4	1743.35093793829	1563.7	1826.65337190276	1448.5	1580.8	1680.8	1641.4	1621.6	1475.9	1749.95113078541	1469.6	1538.44495091164	1382.1	1625.3	1817.85311477326	1510.5	1598.7467128331	1670.7	1465.94283251519	1531.7	1688.4	1546.6	1741.3	1953.05706521739	1678.14903284245	1728.1	1635.9	1394.7	1970.75758239832	1795.7	1481.6	1573.84598527349	1728.6	1968.75752395979	1537.64492753623	1598.24669822347
2658-27_1	9230.9	9079.6	10592	9564.3	6237.6	10161.5	6593.1	10261	9069.5	8287.5	9443.9	9333.2	8097.9	8226.1	9347.4	12091.3	7224.6	9628.3	9189.8	6044.7	7226.1	9015.8	10006.4	9873.7	10193.5	9395.3	10037.3	9275.5	9571.1	6733.7	12388	9967.8	11259.8	8801.2	15327.6	9990.8	10959.3	7833.5	7126.3	10291	9909.4	8668.6	7988.5	8290.7	9796.8	12968.4	9387.6	8117.4	8925.7
2665-26_2	10670.2	6563.1	7357.3	7554.7	6298	13021.6	6474.3	9580.1	6348.5	7143.6	7865.1	6717.6	7512.2	8017.9	7097.2	9876.7	8954.6	6445.1	7363.1	5261.8	7408.7	13019.1	9832.1	6878.4	13210.8	7327.3	7662.1	8733	7564.8	9494.2	9369.6	7049	7467.7	8978.5	8131	7507	10903.5	12252.2	7556.4	7267.7	9828.4	8624.3	9054.2	8243	10877.6	6850.2	9017.4	7188.6	5285.7
2666-53_2	3268.2	3374.9	4115	4096.2	6511.58477191064	3364	2672.5	3916.05098161746	3628.0472322033	3429.9	3786.6	4471.3	3538.6	4208.35478701245	3871.6	5410.37043560902	2937	4634.6	3821.9	2827.2	2905.9	4015.8	3829.44985418945	3665.8	5303.76904780503	3481.8	3830.8	4168.45426756236	3913.7	3325.74329662032	3900.7	4880.06353173983	3352.5	3491.4	5323.1	5027.2	4451.95795839192	3069.73996380774	3474.3	4117.8	4167.4	3562.8463833776	4155.9	3713.3	3538.74606962454	4114.6	3692.94807712337	3826.74981903869	3010.03918658543
2668-70_2	16574.6	19989.5	15993.8	18196.6	79251.1085264648	14753	21958.5	19476.3512464084	21222.0558397272	17140.2	18384.3	19056.7	20635	12696.3334067443	18819.9	30572.4804426763	16342.1	17771.2	14332	15905.4	15067.1	16512.7	19370.3509674992	18190.4	16780.8441539579	17672.6	15330.2	14457.6380411102	14763.9	20718.0545135929	20164.1	19092.8502373359	17875.7	17245.1	19709.2	26554.1	27577.2725616495	21478.5565146348	17106.3	18591.6	16313.3	20984.6552150758	28528.3	14044	23195.5610324377	17542.2	16191.9426044331	16320.0429414922	16220.8426804753
2670-67_4	1967.7	1468.3	1902.1	3714.5	1443.7	2756.9	3046.5	1792.8	1770.4	1693.4	2450.2	2933.1	2502	2341.2	1630.6	2945.2	2444.1	2434.4	1460.5	1484.7	2700	1649.1	1813.3	2444.7	1626.8	1871.7	1298.3	1661.9	1525.6	1556.7	3630.4	1926.9	1876.4	1613.7	4676.9	3406.2	1915	1600.3	2621.4	2366.3	2696	2057.2	2915.7	1656.7	1829.1	1675.6	2407.5	2089	2021.5
2677-1_1	25922.3	24856.3	33122	28321.4	20595.9	30103.4	25570.5	24632.7	24111.1	30635.4	29367.9	30637.3	26462.2	31247	31617.9	28619.8	25708.8	30977.8	25183	22678	26642.4	40238.4	27054	29035.5	29146.9	28603.8	29210.3	28529.9	27310.1	19605.8	29040.4	28340.8	28063.3	24199.2	36324.8	28854.5	23373.3	24899.1	28993.3	25220	28941.8	27069.8	24027.4	31032.4	28514.5	28483.3	31371.2	28867	27480
2681-23_2	1160.6	1240.9	1478.7	1100.5	2469.4	1331.7	1218.7	1260.8	1446	1568.3	1793	1437.5	1484.8	1454	1340.7	1407.5	1879.4	1492.9	1316.8	1475	1319.3	1508.3	1519.3	1050.8	3259.8	1283.2	1756.3	1625.5	1341.9	1460.5	1576.3	1312.7	1242.4	1244.9	2021	1394.6	1520.8	1658.3	1743	1361.7	1282.2	1628.4	1520	1177.2	1264	1411.7	2867.5	2334.8	1371.5
2682-68_1	8245.6	6716.3	7821.4	5261.1	88915.8098653893	5660.3	7329.5	10329.143062201	20099.3892052345	7160.4	10798.6	5074.9	16989.2	7480.25876623377	9417.9	42376.3664068529	5883.5	4419.2	5485.2	6859.3	3890.1	5519.4	22990.6732674795	6526.4	17462.8037390029	4256.8	5690.4	11185.6383409036	8750.2	15108.7167155425	12340.6	9134.1496494168	7429.7	9144	6807.6	16888.4	17582.5030791789	10023.9447445593	4675.5	6461.7	5334.9	9970.3450400194	25283.4	4591.3	23034.1730276939	15735.6	10890.5399675876	8125.25521079091	12828.4292852733
2683-1_2	12917.4	7214.7	5353.8	8672.4	10060.9890643444	9631.3	9718.5	7130.59224949947	4363.69525694063	6845.1	7867	12099.2	8781.5	6706.89271003394	7693.2	9021.79019388751	6808.4	10208.7	7653.5	6963.1	5123.2	7530.7	6554.59287557418	9181.5	4333.19529009215	6957.4	7352	10903.5881484927	7331.1	7566.49177570439	11104.5	7472.29187809369	7914.4	8381.7	15099.9	6895.4	8786.59044953468	9376.38980846027	8070.9	14491.1	10014.2	9428.28975204833	13474.1	5002.2	7683.79164820688	10827.2	4453.59515922515	7625.69171135782	4182.5954537846
2685-21_2	10098.8	11761.8	11392.2	12004.9	12480.4464723795	12324.4	13291.3	15619.9330073769	11770.2495183565	12839.8	10659.2	13944.3	10247.3	12742.4453486876	11359.7	12989.0442910448	11204.4	11873	11230.4	11421	13492.8	12206.8	9876.55764024704	11382.2	11862.1491242066	12955.5	12207.4	10198.45625965	11256.2	8918.061751158	12580.9	12336.2470908389	12744.8	12366.8	11935.6	10236.9	12666.6456737862	12096.9481171728	9776.8	12998.8	11711	10958.652999228	9081.5	9406.2	9654.4585928118	15113.5	10690.9541473666	11468.6508118888	11467.1508183222
2686-67_2	22188.6	25148.8	22537.8	37593.5	23406.1	32469.6	37874.5	28354.3	22627.3	29900.2	26145.4	32049.9	21450.4	29812.1	27974.7	33963.5	23028.2	29448.5	24795	18964	30857.6	21821.5	29374.6	26812.9	25941.6	35000.2	32551.7	27707.6	27602.6	24828.9	29127.9	23062.1	25017.5	23563.4	31586.6	30720.2	23131.8	29489.4	27391.2	23641.1	30618.2	27905	17784.6	22661.4	21624.5	25986.2	27395.3	33595.4	34756.1
2687-2_1	7949.2	9317.5	4471.7	6324.2	4314.2	6838.2	8708.9	8952.3	11296.1	6337.5	7078.8	4888.1	5894.6	6474.6	6802.4	8759.8	6164.2	6889.6	4728.3	7432.2	6912.7	10034.6	8087.8	8453.3	8204.3	5730.3	5710.4	7373.2	7903	6530.8	10805.7	7000	6178.1	7377.4	6068.1	5319.6	6676.1	6441.3	5883	9656	7777.1	6240.1	10315	4520	7866.1	9036.1	9743.7	11077.5	7264.8
2692-74_2	5892.1	7853	18831	4024.5	14167.2	10491.7	4330.9	7291	6875.9	11429.2	4699.6	15548.7	8649.8	11969.7	13373.6	8151.2	4010.4	6343.7	8350.5	6613.3	10293.6	26807	21945.5	4051.4	5262.1	4818.5	3625.2	10318.1	29160.5	26800	3434	3350	5607.5	11630.4	14406.6	8407.2	11473.9	17286.3	7599	3479.2	7811.5	11505	5000.7	17393.7	40618.1	7352.1	4207.7	3386.3	8436.2
2693-20_3	4698.3	5981.7	7646.6	5869.6	5434.84994012969	6719.5	6268.5	6185.34302741139	4323.06018071623	5796.7	6139.4	6646.6	5471.3	5897.84567552133	6509.2	5418.95008658168	6973.7	6371.4	6497.3	6263.1	5929	6036.4	4951.25439448088	4774.8	7086.53472662295	7497.7	5981.1	6444.84063720433	5362	5389.25036014295	5933.8	5660.34786309041	5879.2	5009.2	6149.3	5835.3	6335.54164394665	5316.85102700612	6875.6	6663.9	6643.5	6239.74252634294	4965.8	5925.1	5539.74897391497	6233.5	5155.75251086877	5417.85009671358	6086.24394020338
2695-25_1	2036	2116.3	2689.4	2482.8	2911.5	2198.8	2566.4	2790.2	2206.4	2092.3	2441	2948.5	2406.7	2367.1	2253.2	3101.1	2696.6	2516.7	2469.5	2639.2	2347.9	2706.2	2626.8	2184.7	2980.7	2829.7	2401.1	2663.9	1789.7	2154.4	2853	2412.4	1834.8	2372.7	2747	3290.5	2741	2465.5	2644.8	2608.1	2310.9	2535.2	2683.5	2147.4	2067.2	2638.5	2394.5	2675.9	2439.8
2696-87_2	671.5	756.8	1233.9	1191.3	841.05077832397	712	750.9	865.149367977528	807.852721207865	812.4	748.5	831.4	773.2	958.243919709738	793.7	927.345727996255	734.7	797.2	947.8	653	764.5	840.3	861.149602059925	626.9	920.246143492509	788	798.5	1127.13403558052	699.3	743.956460674157	822.3	842.950667134832	782	1214.6	925.7	975.6	888.847981039326	832.051305009363	798.1	775.6	730.4	811.652498829588	707.8	763.7	797.953300561798	880.6	938.045101825843	795.253458567416	907.04691596442
2697-7_2	1770.3	3789.4	1562.4	1513.7	8654.5	1790.1	1749.1	1445.6	2097.2	1763.6	2180.8	1139.9	3170	1135.5	2037.1	2128.4	2258.5	1717	1612.5	1617.8	2943.9	1831.9	2897.1	1678.7	2126.6	1960.6	1105.3	2023.1	991.2	1523.4	2998.1	1129.9	1962.2	1593.6	1214.8	1898.7	2631.3	2840.3	2277.7	1519.7	1203.4	1613	3591.5	1296.2	1792.6	1387.6	3304.4	1623.9	1282.7
2700-56_2	6938.4	7644.8	10106.3	7272.8	8561.2	9413.6	6410.4	7852.9	6677.3	8133.8	7418.4	8101.1	11286.3	6991.8	7597	8745.7	9292.2	10552.9	8909.3	6806.6	5445.7	11557	7540.6	8100	6918.2	8632.1	8182.3	11211.2	8841	7887.1	7022.1	7721.1	7402.5	9402.3	8489.5	5884.3	8137	7084.7	7472	7284.5	19433.3	12159.5	6412.7	10255.4	8972.5	6464.9	7496.6	7137.8	7654.3
2704-74_1	1956.7	1608.5	1827.3	1931	1856.14625940938	1985.2	1602.6	1897.24506948466	1626.25291546034	1583.1	1531.6	1986	1767.8	1731.54986682108	1761.4	2213.03592646207	1804.7	2166.1	1734.4	2038.5	1532.5	1954.2	1918.84444412276	1225.7	2107.93896931094	1862.6	1673.2	2159.63747249566	1345	1723.5500984366	1885.5	1679.85136363636	1419.1	2117.9	1904.9	2068.8	2111.23887376954	1806.14770700637	1803.9	1758.4	1646.8	1992.24231905038	1891.8	1594.7	1618.65313549508	1784.5	1703.25068616097	1775.54859293573	1643.15242617255
2705-5_2	3125.4	5453.1	4132.4	7567.9	4080.2	7337.2	8153.4	15320.1	2818.5	5636	4823.5	5845.3	7324.6	9260.2	5158.8	6500.6	7784.5	9114.1	2560.6	4496.8	5465.3	8089.3	6164.9	4853.2	4773.5	1874.8	8188.7	8267	7058.9	4007.4	5312	6502.5	2578.8	4106.7	9773.6	8419.8	3133.8	3987.7	8208.4	6813.7	14908	4175.6	6174.7	5866.1	6643.5	6169	4895.1	8111.3	14864.3
2706-69_2	56737.4	49618.7	46491.1	51229.5	46919.5	44094.4	44696.1	50398	47704.9	49832.1	50496.7	46571.8	46341.3	44567.8	59688.2	41344.7	38666.2	48447.8	43814.8	46084.9	44901.1	47548.4	42468.2	50327.8	55993.1	44058.7	48550	45663.9	44998.5	44211.7	54598.8	51220.4	49280.2	48241	49169.9	45431.2	46656.2	43917	49117.4	46660	51624	48812.5	44658.1	52261.1	55957.5	47963.3	50720.1	51464.1	47306.1
2708-54_2	1352.6	1520.2	1971.1	1533.4	1755.8	1671.6	1605.4	1815.7	1532.7	1632.5	1702.8	1989	2149	1711.2	1679	1698.8	1897.9	1722.4	1786.9	1671	1769.9	1722.2	1787.5	1285.2	2354.6	1749	1728.1	1842.9	1509.5	1458.6	1976	1702.7	1527.7	1458.1	1794	1808.6	1822.7	1774.6	1888.1	1829.7	1498.3	2188.3	1725.3	1589	1512	1654.7	1773.1	1760	1784.5
2711-6_2	4812.1	5990.5	6347.3	4914.3	3681.46636302171	7047.3	5181.3	4957.65470268986	6056.44466321906	5249.6	5238.7	7356.6	5124.8	13497.1766784226	5125.3	6497.74063116731	4765.9	4162.3	5675	4080.9	5319.2	4297.6	8098.02600961187	9204.7	6712.13867224618	7576.3	6888.3	7315.93315547109	5205.5	3581.76727395658	5712	5917.04593688327	8286.5	4222.7	7635.8	4697.3	6016.24503051678	4454.75929756597	5164.9	6906.8	5697.6	5748.14748008187	3943.9	6040.7	6118.8440930853	9679.7	5209.2524038813	5889.14619179885	5068.45369033696
2714-78_2	2067.4	2209.6	2080.2	1918.9	3607.47906110283	1919.1	2234.6	2224.54875295871	2187.04793109494	2527	2320.9	2012.3	2179.8	34544.8570811782	2336.8	2479.65434382397	2101.3	2214.5	2271.2	1941.2	2445.4	2504.7	1955.44285526431	1935.8	1949.74273034102	1908.9	2057.5	2768.36067107916	2290.4	2345.15139607259	2143.9	1898.44160603138	1916.5	2183.9	2155.4	2267.9	2351.15152757079	2109.24622600158	2306.7	2163.1	2023.8	2706.85932322258	2427.6	2282.9	2129.94667967038	2378.1	2255.04942140791	2077.54553125274	2253.44938634172
2715-25_2	423.2	530.2	540	503.9	897.714787395596	588.2	497.5	545.948177676538	637.939445709947	576.8	531.7	599.8	524.4	1337.17307327259	596.6	535.549164768413	490.4	579.3	505.9	422.3	601.3	536.7	495.352980258163	462.6	627.040480258163	483.1	509.4	520.850559984814	476	495.652951784358	475.5	568.046080106302	460.4	544.8	525.4	545.3	534.749240698557	451.357156416097	513.8	495.5	928.2	511.651433181473	477.6	574.9	556.547171602126	527.3	561.34671602126	568.44604214123	528.249857630979
2719-3_4	1212	1416	1464	1884.9	1885	1547.2	1280.6	1449.6	1289.1	1528.2	1632.8	1832.6	1424.3	1461.5	2067.7	1375.7	2097.5	1703	1452.7	1446.3	1664.7	1529.8	1331.3	1385.2	2229.8	1556.5	1440	1389.2	1413	1317.2	1581.6	1671	1331.2	1189.5	1577.1	1591.8	1487.7	1594.1	1554	1537.8	1492	2045.1	1382	1503	1450.1	1501.4	1489	1505.6	1566.9
2723-9_2	2962.4	4200.6	3855.8	3452	3074.9	3985.5	6329.5	4379.1	2548	3391.8	3492.2	4368.3	3333.5	3647.3	4202.5	3380.1	6971.2	3965.9	4064	3857.9	4022.5	3936.5	2355.5	2638.2	3709.7	4529.4	3699.1	3833.6	3178.9	2861	3506.1	3775.8	2924	3396.5	3704.8	3724.9	3895.9	3225.8	3882.8	3883.5	4430.8	3713.3	3029.7	3498.7	3444.9	3813.4	3273.1	2937.9	3812.9
2728-62_2	1264.6	1268.9	1340.5	1298.1	2850.8	1029.2	1342.3	1170	1295.3	1421.7	1210.9	1200.4	1251	1903.6	1166.2	1509	1092.9	1521.5	963.9	1057.7	910.4	1302.1	1157.4	1098.8	919.5	1192.7	1155	1568.3	1544.2	1081.3	1560.4	1175.9	1324.5	1103.2	1853.3	1363	1499.5	1262.2	966.1	1488.6	1256.8	1423.9	1217.9	878	1220.8	1049.7	1383.3	1343.6	1508.3
2730-58_2	400.6	698.6	662.7	240.9	273.9	257.9	417.3	562.7	527.8	396.4	349.3	395.1	358.3	679.1	295.5	280.6	478.5	652	527.6	337.3	358	585.4	537.1	418.7	400.3	437.4	606.8	404.2	738.3	301.8	458.3	387.9	525.3	570.5	644.4	500	678.4	418.3	387.4	509.4	447.6	490.6	483	586.3	482.9	411.5	339.4	506.5	491.2
2731-29_2	5685.7	3474.9	1939	3538.9	3873.7	1684.3	2197.7	2828.5	2216.6	1853.7	2050.2	1597.4	2563.3	1848.4	1511.7	2650.1	1418.4	2212.4	1526.1	2783.4	1293.8	1756.6	1707.9	1462.1	1764.1	1671.6	1810.8	2016	3690.7	1649.8	1865.3	2329.7	1469.3	1684.7	2042.8	2551	1692.5	1755	1589.5	2727.6	1877.2	1604.9	3036.2	1809.2	5430.1	1873.4	2755.7	1706.5	5481.8
2732-58_3	345.8	406.5	604.3	387.4	366.9	400.1	354.1	426.4	427.5	388.9	391.8	596	390.1	436	375	461.9	392.2	407	394.5	463.8	362.4	481.3	403.7	335	1401.1	406.2	398	401.1	408.7	418.1	371.7	434.3	302.4	466.1	411.6	441.8	508	404.7	476.4	389.9	348.5	403.3	379.8	387.8	404.6	430.8	463.3	448.1	435.6
2734-49_4	1149.5	545.8	756.8	582.6	893.9	542.9	551.7	665.4	625	579.8	531.4	633.6	606.9	627.6	616.6	687.9	564.3	607.2	547.3	592.4	560.6	667.6	621.4	422.1	727.2	804.6	587.2	1197.6	522.1	579.2	578.1	630.4	478.9	622.7	617.7	684.5	646.6	596.9	568.6	560.6	681.1	605.4	559.8	532.4	621.6	628.6	973.8	632.2	636
2737-22_2	1275.7	1525.6	1716.5	1413.2	1877.6	1718.2	1285.8	1666.9	1491.5	1544.6	1905.1	1628.7	1569.9	1538.4	1387	1630.2	1915.4	1577.2	1580.1	1352.3	1479.1	1819.9	1595.6	1167.2	2634.1	1636.7	1464.9	1762.7	1334.1	1360.8	1516.3	1559.3	1330.9	1488.9	1491.8	1552	1774	1511.7	1537.8	1477	1518.7	1827.9	1697.6	1426.5	1438.3	1743.4	1536.3	1686.1	1544.9
2741-22_2	546.3	934.2	845.5	929.5	659.4	566.1	558.7	929.7	645.7	1011.6	4163.6	720.7	697.7	824.7	9435.6	666.1	624.3	598.8	681.6	643.1	561.9	853.5	623.8	621.8	1152.7	839.1	731.1	672.6	691.4	638.3	620.9	609.4	558.2	578.1	639	818.8	1176.6	646.5	567.6	633.3	633	839.9	481.6	756.9	682	730	806	1008.5	3209.7
2742-68_2	1921	2009.7	1750.9	1973.3	1465.93892872318	1721.9	1355.4	1767.94694869344	2044.45429148077	1724.9	1576	1989.6	1524.4	1913.85082324198	1616	1800.4478117697	1520.9	1620.6	1545.2	1782.8	1418.2	1822.8	2419.66425536435	1780.8	1805.14793658381	1727.3	1806.6	1757.14666188655	1998.3	2141.85687805396	1377.6	2157.35728967495	1399.6	1865.3	1955.5	980.3	1665.74423465052	1460.23877735288	1797.4	2244.7	1790.1	1465.83892606756	1636.6	1600.2	2306.16124123646	2193.8	1985.05271404291	1862.44945825366	2808.17457244529
2743-5_2	1464.7	1886.3	3394	810	380.614234422919	2311.5	1341	1494.05587553295	1271.04753534296	1276.1	1141.8	1558	1816.7	1406.15258807689	1519.5	1430.75350811579	1250.5	1208.4	1402.9	1073.5	1584.9	852.9	1253.84689206373	2817.7	1075.24021243174	1569.5	1637.5	1453.75436831476	2127.7	779.629157005011	3253	1244.14652928416	2369.8	1013	2384.2	1821.7	1050.43928491286	1152.44309970828	803.3	2910.9	1603.7	1140.04263594884	1839.4	1046.6	1504.35626075249	2929.7	1615.3604121475	1012.23785623457	923.734546338544
2744-57_2	197039.2	194933.3	201292.6	221096.9	183803.455568161	225711.1	199197.8	184982.355283179	174833.157736601	218346.7	183759.2	194731.3	172662	185461.455167363	196918.3	209717.949303705	202924.1	185141.1	189881	195554.1	220781.8	200589.9	132985.867852581	240295.7	260876.336936901	225418.9	225214.7	151573.663359249	192448.7	133255.067787506	195505.8	163929.360372437	225233.9	160569.4	213419.2	235036.7	162365.260750536	177485.057095543	212682.2	160181.5	201729.9	198587.351994367	233638.5	222893.9	185724.655103738	230042.6	207852.049754759	138428.266536959	182244.055945123
2746-56_1	2369	2195.1	3028.7	2753.8	4553.2	2497.9	2313.7	3141.4	2968.8	2120.3	2378.4	3207.5	2644.1	2678.9	2145.9	4425.6	2740.2	2780.1	2120.5	2559	2004.7	3043.5	3271.3	1495.7	3177.8	3064.8	2441.3	3032.3	1560.7	2440.7	3229.4	2451.9	1804.4	2685.3	3036.9	4101.5	3358.9	2472.3	2625	2366.9	1869.8	2710.4	3550	2157.9	2096.7	2973.4	2505.8	2943.5	2638.2
2747-3_2	941.5	632.4	644.8	948.5	2892.1	644.1	774.9	754.3	875.1	684.9	583.3	805.5	754	678.5	570.6	1084.2	625.3	835.9	545.3	617.1	633.3	752.9	849.9	527.3	1185.6	663.9	655.7	671.4	558.4	607.7	871.2	646.1	680.6	627.3	743.8	1083.6	859.9	637.6	661.1	752.4	586.8	714	1160.4	512.6	641.9	741.4	758.9	958.7	680.1
2748-3_2	5989.7	8816.8	5799.5	5558.8	5555.6	10516.8	11144.4	11355.6	13731	10651.7	12701.3	11229	6720.2	8563.3	8088.4	9287	8660.7	7655.7	5799.1	6459.4	7818.6	7824.2	4423.9	10966.8	6730.2	7041.6	6694.9	12653.3	11516.4	11762.2	14568.6	8314.8	13505.2	9101.6	7372.4	12089.8	8989.7	6483.8	10652	10240.3	10456.1	7745.7	7091.6	10231.1	11330.4	8604	9483.7	11491.9	7016.4
2750-3_2	8418.5	9887.4	10290.7	9379.6	10219.7591397289	9979.9	12114.5	8814.05100517343	6526.63776836452	9562.4	10007.5	11534.6	10082	13087.1757329028	9295.4	9350.85411154705	11724.2	9343.5	8665.4	10153.3	7520.9	8254.4	11301.8654016643	8896.1	8915.35159137993	9856.9	9026.4	11367.8657835955	8250.5	10047.6581438145	10745.8	12119.5701335602	9111.9	10550.7	11096.5	12639.1	10638.4615626772	12107.5700641181	8704.7	11811.8	10916.4	11720.3678234552	8414.4	9439.8	11755.0680242584	7332.1	9402.05440783306	11798.8682777218	12884.4745599111
2751-16_2	586.6	682.5	699	721.5	2490.8	664.6	703.7	804.3	829.3	650.2	603.4	819.7	746.9	638.2	562.5	900.6	789.7	644.4	650.2	879.6	537.4	626.7	901.2	574.7	1565.6	677.5	597.9	740.2	506.7	575.3	1152.1	657.9	663	751.6	752.9	818.7	833.4	815.1	911.6	580	638.5	814.2	1077.9	561.5	654.6	694.1	710.6	778	721.2
2752-62_2	1537	2128.1	1737.7	2160.2	4742.90750748028	2139.8	1925.4	1892.44289600145	1857.04209357149	2676.9	2133.7	2139.2	1741.5	1818.24121407199	2066.1	1887.44278266389	2199.8	1968.2	1936.1	1424.6	2520.4	2004.4	2127.64822740049	1896.9	3105.97040302838	1903	2117.1	1629.83694351256	1727.9	1241.82814851754	2516.5	4475.60144845408	2004.5	1496.2	2492.3	2239.6	1723.93907652552	2259.65121951219	2010.8	2161.3	1967.5	2088.54734110073	2537.1	1629.3	2086.1472866987	2142.7	2111.34785792003	2734.86199111434	2097.14753604135
2753-2_2	139950.8	150772.5	146510.4	153781.2	112189.538859616	153799.8	124731.2	147750.351176982	80179.3277720895	144941.4	120276.8	151896	143222	141603.949048023	168962.9	158060.854748279	149625.9	164245.9	162929.5	138771.8	108745.2	143859	64087.8221983993	171877.7	157562.054575507	173158.4	162104.5	124301.743054977	140875.2	91055.8315394351	163387.9	133693.446308026	151662.9	126351.2	183336.1	147087.5	144348.24999858	122448.242412972	131381.7	145072.7	138668	152825.05293473	137654.4	173699	142621.749400564	159603.4	152621.452864208	75403.3261178035	118060.540893183
2754-50_2	183737.1	184635.2	203552.9	185777.4	184189.65151346	188635.4	207959	185410.35119212	185506.351166848	240215.3	153510.1	212076.3	169498.6	174201.754142698	171134.4	196599.748246595	169814.3	196233.4	204811.8	177517.3	207762.8	203838.7	159568.35799483	135378.9	204349.146206624	203416	204602.2	151278.160177162	178620.8	129746.365845245	173758.3	166167.756257588	110762.4	159691.6	164518.7	197087.3	162390.957251802	162938.55710765	223816.3	153972.3	186376.4	202475.146699941	135164	200435.6	181082.452331406	190211.5	213486.843801194	160198.957828829	172076.054702273
2755-8_2	216654.5	228544.9	281345.9	237012.7	236639	247933.7	233261.8	242395.1	232795.8	273598.1	227359.4	253298.5	224275.9	227399.9	228151	271948.5	242157.6	224017.5	284827.5	229270.1	278115.4	230474.5	221731.3	313619.9	298563.1	276196.5	265901.4	216727.6	243095.6	159899.1	259543.2	211913.7	267085.2	189457.4	274108.6	283764.1	212622.7	237071.3	260693.4	218664.7	267392.3	261248	258876.4	296862.7	241839.3	287997.5	288873.6	212137.7	236194.5
2760-2_2	717.7	881.7	849.1	754.7	1109.276527719	817.7	856	1156.27553322048	1403.67029834956	925	754.5	1091.5	823.6	1199.37462124418	832.5	1157.57550571308	852.1	911.3	842.4	816.9	1080.7	1051	1372.97094794752	625.6	1669.1646804909	819.8	819.2	1211.57436309776	768.2	1245.87363732543	851	1165.67533432078	672.6	843.3	901.5	1042.8	1181.17500634786	1010.67861404994	94384.6	907.5	781.7	1131.07606644096	723.6	809.4	1138.17591620821	844.4	1169.67524968261	1181.37500211595	1159.27546974185
2761-49_2	505.5	551.3	631.4	510.4	543.665057840617	643.4	507.6	665.557223650386	645.658502570694	593.7	660.2	644.7	564.8	685.455944730077	748.4	598.661523136247	556.9	622.4	501.9	480.8	572.3	664.5	799.748598971722	472.2	1085.03026349614	519.8	551.6	657.057769922879	516.6	625.259813624679	559.1	670.65689588689	520	501.4	659.2	609.1	629.959511568123	679.256343187661	555.9	591.9	563.6	1240.12029562982	491.9	1080.8	647.858361182519	666.2	789.749241645244	607.560951156812	707.854505141388
2762-30_2	22616.6	7706.3	10683.5	6707	13044.050344888	22759	12061.2	9019.86566385224	10256.9609545707	9013.8	8768	10832.3	10221.4	7891.66995858299	8429.7	5438.0792987278	7074.6	10814.8	34244.4	11118	5756.5	7231.7	22721.0135073508	12618	12753.751449976	7274.6	9260.8	4611.582444974	18812.1	21939.1164838177	7167	9074.56545562518	31079	6822.5	16317.9	14384.2	6426.97553427181	10325.6606930497	7197	8219.6	9771.1	9122.6652725224	7444.5	8899.1	7521.17136896922	14036.9	11834.2549502463	12396.852808591	16822.4359616131
2763-66_2	707.8	740.1	847	690.7	957.654694996573	834.9	756.9	833.147583961618	885.350565455792	853.8	866.8	843	859.5	933.553318482979	956.6	1071.76121201736	670.5	831.6	875.1	708.3	734.3	867.7	831.747503998172	793	1708.19756111492	749.5	921.2	896.851222298378	855.4	748.042723326479	820.9	840.448000913868	776.2	835.6	966.1	925.5	864.749388850811	992.656694082705	745.3	870.9	905.1	883.250445510624	735.3	792	803.245876170893	948.2	844.34822366918	843.048149417409	893.051005254741
2764-20_2	603.2	704.9	742.8	635.9	686.5555138007	849.4	656.7	818.846941816768	830.64617727096	702	683.5	751.3	719.6	824.746559543864	689.8	815.547155630426	1045.8	722.2	669.1	1515	650.6	772.3	708.554088376312	628.5	804.54786834262	654.6	713.9	814.947194505637	648.3	711.553894000259	716.4	741.251969677336	627.1	711.7	1495.3	760.9	796.948360761954	637.75867565116	715.1	695.6	736.7	1284.81674873656	757.3	687.1	1245.61928858365	918.6	774.249831540754	715.953608915382	731.252617597512
2765-4_3	2558.7	2929.6	1962.2	1709	3325.1	3339	2810.5	2451.7	1748.2	1887	3086.1	3689.1	2246	3819	1691.1	2469.8	2190.1	1814.6	1826.1	1716	2169.5	1966.2	2258.4	2194.8	2567.7	2433.9	2434.8	2132.2	2675.8	1925.6	2007.2	2065.9	2483.6	2182.2	2480.9	2403.6	2293.4	2523.7	1802	1935.1	1754.1	3740.3	1843.1	2965.7	2809.3	2885.6	1570.9	2434	2275.8
2768-56_2	3646.9	7130.9	782.8	6224.3	16503.3	9014.1	5677.1	2614.8	3493.1	5370.1	5561	3095.1	9942.5	9260.1	8693.9	10926.5	11184.8	1379.8	2314.7	3855.5	1502	5102.6	170	5071.1	3255.8	12393.5	4145.8	19649.8	9620.1	7088.7	9827.8	10401.6	5040.5	3714.7	13842.6	4541.4	10790.3	5918	9307.3	5832	1253.8	4913.9	7631.9	7653.6	7736.6	4140.8	7500.2	7049.8	11905.5
2770-51_2	9134.7	9100.8	11744.3	8970.1	6451.7	9745.4	10506.8	8568.4	6380.9	9176.8	8180.4	10516.1	7958.9	8966.8	10548.1	7731	9628.3	9206.9	10289.3	9172.5	9370.6	10512.1	7844.5	7065.6	8589.4	10911.2	8900	10530.6	8372	7331	8408.8	9368	10455.5	7032.9	9487.2	8673.3	9932.6	6894.1	9471.6	10877.5	9762.1	8381.2	6868.3	9695.5	8979.3	9715.2	7649.2	8829	8923.7
2771-35_2	1215.3	1430.2	709	2058.6	2790.5	1137.4	3202.5	1028.3	3836.7	811.1	495.9	1527	798.4	367.7	11274	1269.2	299.6	1727.8	895	1484.2	3396.2	655.7	1806	4806.9	2217.6	888.8	421.5	1167.2	730.8	3570.9	3595.3	1194.1	701.7	1795	1066.8	594.9	1515.2	909.2	579.8	1516.7	9956.8	545.3	1038	314.6	664.6	3537.9	2638.9	1542.8	5560.3
2773-50_2	281.5	325.6	442.5	299	290.237904911181	377.6	304.4	373.648798328109	349.845689655172	356.9	299.1	357.7	319.8	829.808372518286	356.7	348.645532915361	389	339.1	364.1	322.6	323.8	359.9	313.740974399164	280.9	513.967123824451	344.4	316	365.347714211076	308.2	372.548654649948	303.5	460.060083594566	297.4	350.6	343.6	343.3	348.845559038662	379.249529780564	433	331.6	365.8	333.543560606061	298.8	322.4	376.949229362591	380.7	386.950535527691	361.047152560084	358.446812957158
2774-10_3	686.2	551.5	617.6	583.8	1659.16640096618	701.7	628.3	595.252069243156	568.55421900161	618.9	566	717.9	574	664.646481481482	564.9	692.344251207729	685	654.1	677.5	678.7	982.8	674.8	525.35769726248	550.5	587.052729468599	712.4	602.4	638.348599033816	530.2	581.153204508857	568.4	467.062391304348	644.3	643.3	652	773.4	648.147809983897	668.046207729469	640	577.2	550.4	691.344331723027	740.8	568.6	566.054420289855	625.8	684.644871175523	574.253760064412	589.752512077295
2775-54_2	1089.7	869.9	914.7	815.7	786.6	955.8	815.6	862.4	695	906	846.5	956.7	780.6	901.2	1002.9	754.9	862.1	889.3	900.8	703.3	965.6	868	721.7	710.3	892	948.4	845.6	925	874.6	670.6	834	915.3	758.3	713	916.1	892.1	834.6	745.6	923.7	937.2	911.2	981.9	723.2	863.4	1116.9	851.4	819.7	964.4	848.9
2778-10_2	2324.5	2276.6	2049.9	2240.7	5723.22428552814	2755.4	2026.6	2693.75849765462	2059.54472506949	2037.9	1731.4	2171	1775.9	2235.04853630994	1817.2	2428.15272976025	2015.2	1744.1	1449	2633.9	2431.8	2209.3	2331.95064063586	1664.4	2732.55934025365	2666.2	1682.9	2500.95431071925	1919.9	2306.85009555247	2179	2541.95520109451	3108.4	2320.5	3459.9	2497.2	2474.4537352328	2135.24636900625	1889.1	2237.9	4375.1	1881.44085736623	2535.1	1946.1	2420.75256905837	1771.7	2766.16006992703	1972.54283573662	1965.0426728631
2780-35_2	85649.6	45300.8	127218.4	83792.7	84339.2	108213.9	73517.7	105176	123509.7	96671.2	101226.8	202213	142783.6	80411.9	30830.3	113206.7	143086.6	115997.8	102150.1	143837	66707.3	131799.6	119877.3	46288.4	104341.4	117598.3	106437.2	106207.6	85668.9	59343.7	176810.8	43427.8	72026.7	90864.5	104449.3	95805.8	93954.4	157600.4	197922.2	58422.3	114063	153660.3	170109.5	90366	37133.3	86678.9	79602	112707.1	72063.1
2781-63_2	366.8	467.1	431.1	362.3	717.524811399832	405.5	430.9	427.955155071249	441.953688181056	436.6	412	541.3	515.5	475.250199077955	457.3	456.052210813076	401.5	457	388.5	400.9	387.3	1191.2	482.849402766136	361.4	559.941324392288	488.7	428.5	479.649738055323	429.2	414.856527661358	447.5	415.9564124057	420.2	491.2	443	442.4	441.653719614417	492.748365465214	440.6	407.7	534.6	456.652147946354	395.6	407	640.43288977368	476.2	485.449130343671	460.751718357083	694.227252724225
2783-18_2	4272.9	5841.8	4836.5	4335.9	4214.6	5541.5	5239.7	5305.9	3682.8	4695.3	4299.4	5937.9	4950.3	4691.8	4633.3	4921.6	5862	4910.6	5969.4	4932.3	4844.8	5094.8	4537.8	4052.6	4213.1	5744.3	4902.3	5652.7	4829.6	5474.5	5325.4	4409	4615.7	4274.9	5199.9	5226.5	4821.4	4258.1	5246.2	5078.4	5905.1	5351.3	4223.9	4671.2	5656.8	4649.9	5188.9	4464.6	4903.8
2785-15_2	708.5	554.3	631.3	531.5	601.754249657899	612.2	519.5	610.253603466626	576.256188231717	621.1	561.8	601.1	562	689.147605291166	627.8	610.653573057625	602.7	598.5	559.8	446.6	556.8	619.2	585.755466017941	487.9	899.531610156606	507	551.1	650.550539759769	549.7	565.457009274745	524.4	613.853329785617	522	508.1	617.1	517.3	619.552896457351	535.559282347575	546.8	576	502	838.03628554052	463.7	762.7	666.649315797476	599.2	678.748395925194	554.357853124525	646.55084384978
2788-55_1	505.5	679.3	517.8	1740.5	1072.43060049178	636.9	995.7	564.86344635693	588.661906302575	635.7	609.7	734.5	618.9	872.5435356542	1458.4	753.251255338424	747.1	622.9	697.4	543.9	696	631.9	882.842869160088	706.4	918.040591432639	732.1	668	1311.71511582762	829.8	900.741710883913	504.1	624.25960269186	567.5	635.9	1287	1000.8	691.755234890643	1009.1346965187	689.3	651.5	544.8	805.647864630516	595.1	696.1	676.056250808852	589.8	704.454413096933	840.145632198784	895.542047366378
2789-26_2	1473.1	1038.9	1484.1	970.8	1331.44423255814	1398.5	1498.2	1401.94657475083	1363.24528903655	1924.4	1782.1	1323	1455.3	1632.0542192691	2032	1557.15173089701	1776.3	1290.7	1478.4	1136.9	1363.7	2618.5	1417.04707641196	1456.1	1386.14604983389	986.4	1690.6	2537.7843089701	1404.1	2020.46712292359	1057.3	1191.53958471761	1201.1	1768.1	1279	1630	2291.67613289037	1724.35728571429	2412.3	1259.2	1013.7	1578.45243853821	1153.3	1365.9	1611.65354152824	1186.5	1519.85049169435	1869.16209634552	1283.54264119601
2790-54_2	1992.8	4673.6	719.2	1204.8	9495.6	1982.4	1399.7	1479.2	2259.4	1579.1	1481.3	796.6	4371.7	959.5	2323.1	1718.7	1866.1	1676	1311.1	1886	2014.6	1466.4	2906.4	1947.2	2309.8	1218.6	811.4	2191.5	669.7	1670.6	2802.3	973.8	1095.2	1217.7	929.1	1796.4	3193.4	2754.9	2299.2	1565.3	1075.5	1058.5	2373.5	1289.2	2209.1	1301.6	3232.4	1395.5	981
2794-60_2	1772.9	1509.9	2450.3	1860.8	7180.3	1413.4	1694.8	2190.8	2096.6	1562.2	1666.6	2096.6	2044.7	1816.9	1428	2742.6	1849.2	1862	1536.7	1748.5	1484.4	2019	2339.5	1307.7	2426.3	2074.9	1733.4	1825.6	1233.5	1605.9	2193	1794.4	1397.9	1970.3	2007.5	2762.1	2294	1795.9	1737.6	1506.4	1397.1	1803.6	3075.4	1357.2	1618.5	1985.4	1774.6	1984.2	1820.6
2795-23_3	145202.7	102552.3	205213.9	150223.6	123286	188807.4	120167	176289.1	186584.5	171367.2	152914.6	266138.6	199213	143466.5	83151.8	166051.2	220109.1	181038.3	177455.4	194945.3	123430.2	190906.4	182827	110412.4	221082.2	181009.1	199879.5	180203.9	129715.9	112053.7	233558.6	109042.7	155720.5	151951.6	192916.3	166471.6	151707.7	199835.7	274649.5	103667.1	174079.5	200488.6	234924.1	148169	94321.1	154059.9	182460.3	167743.7	152723.6
2796-62_2	114729.6	103144.1	124311.7	128446.8	121057	122201.1	117595.4	115486	139210.1	139625.2	110969.3	94275.7	109149.9	93764.1	121682.9	131297.9	125080	138939.2	105152.1	106233.2	116076.2	141138	112824.5	114805	120446	115093.4	131018	121124.9	96269.3	126308.9	139327.9	106937.5	107303.5	98494.7	127406.7	136785.9	137309.5	128704.3	128062	117258.1	106079.9	123562.2	125010.6	124035.4	127334.4	130937.9	141643.5	123939	122473.4
2797-56_2	11058.6	18447.5	14987.6	16503.8	15009.6	13224.4	32717.3	16726.8	14788.8	14036.3	21726.2	19568	10471.9	48428.1	21493.9	15674.7	16271.5	13618.8	18035.1	9735.7	14759.3	14388.5	14794.9	20186.9	19735.6	22546	13131.7	25020.6	19100.7	12565.6	10091.3	14693.7	22056.9	9132.3	26271.5	12627.6	29048.3	13180.1	10871.8	17081.1	10778.8	16108.2	14422.9	17783.2	17185.7	15903	12318.4	14457.5	16657.9
2805-6_2	692.9	734.4	610.3	736.3	1493.2	681.4	699.4	736.5	722.4	834.7	671.6	715.4	849.6	734.7	604.4	788.3	817	667.3	630	733.7	804.8	1147.2	798.5	651.1	931.1	656	669.2	870.1	569.1	590.9	807.6	698.9	658.8	621.8	657.5	737.6	773.8	692.6	767.3	654	711.7	800.1	810.9	544.3	690.7	655.4	668	672.6	712.8
2806-49_2	494	541.8	507.8	507.3	1996.79131851284	542.1	507.2	605.25799156765	519.649789191261	548.5	478.7	579.9	612.1	626.360013415102	740.2	711.168139133768	592.8	632.7	494.6	437.4	480.6	579.7	542.351964354159	428.5	499.747882330395	536.2	529	618.159227673438	505.6	520.649885013415	523.4	530.950871981602	489.7	664	601.9	582.8	648.362121502491	515.74941548486	580.6	614.8	593.6	591.55667880414	610.3	524.5	581.155682253737	589	602.157694518973	638.261153698735	553.853066308931
2809-25_2	493.9	409	422.4	379.1	485.152217438105	435.4	420.3	477.151356297094	435.746899892357	482.9	429	455.3	419	585.062970936491	433.6	479.851646932185	432.6	429.5	452.8	403.5	443.3	529.4	429.746254036598	354.3	654.970495156082	428.8	536.7	481.751851453175	417.2	429.246200215285	405.5	491.35288482239	389.2	492.9	456.5	429.8	463.149849300323	389.741948331539	439.4	444	517.8	441.847556512379	341.8	439.4	486.952411194833	542.4	521.656146393972	551.359343379978	495.653347685683
2811-27_1	1311.6	1446.1	805.4	852.6	2278.29590643275	1073.2	951.1	938.257131761696	1073.35095942982	886.2	999	930.4	1219.6	914.458219115497	1132.7	1095.24995888158	1150.3	941.9	906.3	1048.4	1044.1	1015.4	1076.85079952485	878.7	1238.74340277778	943.7	897.3	1132.04827759503	784.4	972.255578399123	1134.9	885.759530336257	906.2	1108.1	902.3	959.8	1132.64825018275	1270.64194535819	1118.9	908.5	906.8	1360.5378380848	1329.9	1064.5	929.657524671053	1003.4	1144.74769736842	965.65587993421	942.056958150585
2813-11_2	2347.9	3354.8	3094.3	3041.7	2620.5	3182.8	3053.2	3097	2832.6	3201.1	3163.1	3085.6	3832.1	4056.7	4883.8	2675.4	2404.2	2877.6	4840.4	3186.1	2623.5	3614.2	3852.2	3497.6	3833	7144.4	3474.1	3355.6	3090.1	4593.1	2944.4	3986.4	3841.7	2673	5602.8	3706.9	2428	2760.4	3820.6	4441.8	3718.1	2827	2821.8	7437.7	2429.7	3444.9	3745.8	2964.8	3422.2
2816-50_2	1783.9	1941.1	2143.5	1921.6	2182.1	2467.2	1831.3	2169.8	2602.5	2159.9	2188.8	2405.8	2261.2	2873.8	2326.9	2402.2	1841.8	2680.6	2140.9	1559.7	2388.4	2212.9	1930.5	2247.3	1800	2014.6	2322.9	2263	2198.1	1651.1	2043	2371.1	1945.5	1764.1	2733.1	2333.7	2238.1	1501.5	1845	2553.4	2363.9	2013.2	1768.3	2201.6	2207.1	2270.9	3151.9	2324.4	1923.2
2819-23_2	14683.9	10219	8317.8	10754.8	8496.66120653444	14198.4	11883.3	9452.15684399883	15618.3286909197	8498.5	11149.7	13548.5	11336.7	13747.1372342757	9845.5	9559.95635181533	7486.7	13786.5	10177.2	10237.1	10786.4	7969.1	10607.0515710607	10550.9	10681.6512304588	7499.2	11474.1	10942.750038352	11676.8	8115.56294652641	11344.9	13181.3398175542	9633	9868.2	11604.1	9737.2	12543.7427286507	7076.26769166849	8628.8	12191.9	11763.3	10020.3542497626	10584.4	10915.5	10524.851946362	10677.2	15146.1308468478	10799.0506944444	8624.46062303674
2822-56_2	4432.9	5455.7	6026.4	5529.5	4263.1421155062	5874.7	5458.6	5693.55624654232	4353.0430036355	5585.1	5415.6	6508.2	4738.1	5644.85576543112	6560.9	5246.95183454517	6566.1	5775.5	6121.2	4847.1	5700.2	5554.8	5074.75013336758	4806.4	5204.75141764799	7390.1	5543.9	6129.86055678495	5286.8	5206.05143049079	5598.2	5478.4541215522	5513.9	4534.3	6024.7	5922.3	6491.96413399984	4464.04410021339	6224.1	6685.7	5599	5016.64955939303	4377.9	5792.9	5447.153812337	5793.3	4775.04717260729	5699.85630878053	5817.05746660871
2823-7_1	5307.5	3734.7	4013.3	3239.8	13253.0171308736	3590.8	3201.7	3364.95512975949	3316.25433186972	3019.3	3381.6	3735	4151.3	3026.04957729864	2975.7	6034.89887279638	3892.6	3417.3	3392.6	3539.7	3020.5	3793.3	4137.16778130939	2967.6	4406.07218690609	3662.8	3421.1	3319.55438593617	2588.5	2781.6455731044	3915.1	2862.04689035979	3572.6	3125.9	3979.8	4790.4	4326.17087784258	3492.85722524412	3329.2	4003.1	2678.8	3201.65245428927	5673.6	2950.4	3566.35842945147	3308.3	2859.84685431549	3179.4520905695	3282.35377645979
2826-53_2	3048.2	3024.2	3009.7	2855	2746.6	3288.9	3156	3659.3	2848.1	3166.9	3693.3	3580.7	2718.4	8834.7	3091.6	3227.5	3324.7	3353.6	3159.3	2919.8	3624.6	3140.5	2711.6	2931.2	4556.4	3415.7	3128.6	3297.5	2802.3	2604.1	3562.7	3390.1	2955.6	2853.9	3786.8	3282.2	3368.1	3074.3	3395	3636.5	3323.4	3500.4	2772.8	3165.2	3373.4	3023.6	3221	3184.2	3099.5
2827-23_2	5972.8	5909	5728.1	4987.3	3335.9	6167.5	4519.5	6136.5	4134.9	4653	7326	6306.6	6655	6023.1	8361.9	5191.7	6781.1	5449.3	9058.1	4905.5	6657.6	5722.4	2534.4	7289.5	6134.3	6395.6	6589.9	7544.2	5614.4	4110.1	5849.6	6547.6	6359.5	4747.7	6509.2	7123.7	7688.3	4046.9	5432.5	8719.3	6694.7	5414.5	4590.8	5140	7901.4	5921.2	6186.7	3383.8	5464.1
2828-82_2	11628.5	8544.1	15682.3	20069.7	9658.6	11903.8	19711.6	14460.8	13472.3	20934.9	18211.1	20681.5	12098.8	13439.7	15553.9	17679.6	18345.8	15710.9	17264.5	11686.7	13316.1	13992.7	11564	23709.8	25526.9	30385.7	20667.8	18167.1	15746.2	6626.6	17720.8	19170.5	19380.1	14007	23418	15375.4	18744.7	11552.8	20421	14365.9	16187.8	16841	18478.4	14035.9	16093.3	16465.8	17568.5	18114.6	16371.2
2829-19_2	1553.2	1374.6	1209.9	2108.4	1248.4	1845.9	1518	2285.1	1241.9	1582	1185.4	1372.1	1289.2	1426.9	1375.8	1301.1	1225.8	1295.6	1441.9	1027	1778.8	1452.6	1737.9	1127.8	2172.9	1459.6	1253.3	1621.1	1335.1	1271	2466.6	1440.9	1270.1	1158.2	1364	1345.4	1436	1104.7	1500.6	1402.1	1182.1	1453.3	1089.6	1355.1	1344.5	1444.8	1377.7	1383.9	1367.4
2831-29_1	1838.1	1950.5	2005.8	1735.5	2481.7	2405.6	1914.4	2023.8	2242.7	1896.3	2391	2550.6	2415.8	2344.6	2076.3	2687.6	2309	2594.8	1969.1	2284.7	2015.4	2248.6	2664.1	1927.8	3489.9	2242.5	1964.2	2271.3	2072.5	1845.6	2163.7	2412.3	1961.6	1850.1	2352.8	2794.5	2554	2105.8	2074.4	3065.8	2184.8	2651.8	2220.9	1901.6	1956.5	1920.6	2263	2123.4	2313.1
2833-20_1	2578.9	776.8	838	961.7	919.856554353173	753.6	877	924.956867929169	849.352219626168	743.3	794.1	860.7	883	838.451549434334	796.9	1016.86251844565	808.7	1167.9	781.1	1233.3	737	1019.3	898.455238563699	594.2	1497.49206837186	777.7	724.9	905.055644367929	647.2	859.152822183965	837	840.051647811117	646.4	765.6	982.4	914.2	898.655250860797	758.946661337924	1113.9	988.8	740.2	974.059886866699	904	777.6	786.948382931628	1031.2	936.257562715199	919.256517461879	840.251660108215
2834-54_1	5408.3	6855.7	6100.4	7979.2	5747.84785539327	5030	6874.3	6463.74136079107	5324.9516919169	6011.3	5696.4	7745	4942	6109.34457588678	3870.7	7868.12862015785	5092.9	5611.1	5213.3	6539.5	6696.9	4011.4	6986.03662251656	5252.8	6053.24508482264	6245.4	4300.4	5159.95318878708	4626.1	5432.85071305452	5843.5	5735.94796334936	5162.3	4927.5	5467.9	7176.6	7655.33055066679	6513.94090537966	5617	5216.1	5235.8	5297.55194048807	4726	3799.7	3631.26705706251	6570.8	5662.24863195138	6668.73950104327	8840.61979769573
2835-1_4	975.2	626.2	748.4	650.4	8932	748.4	706.5	897.7	596.9	671.2	646	917.1	981.6	688.8	494.5	1337.7	1061.8	860.1	709.1	714.4	542.6	693	825.2	434.2	964.5	934.9	833.6	689.7	480.7	521.1	939.5	571	506.7	816.1	929	1356	1179.2	1069.1	814	539	529.4	820.7	1626.5	443.9	571.7	724.4	652.2	703.8	827.3
2837-3_2	13422.8	8589.8	12255.5	11545.4	9201.94054986604	11444.4	11427.5	11080.9488300254	13714.8604367905	13319.8	15673.1	13813.9	10394.2	13422.1591469541	17556	11775.5518909081	14259.5	12441.2	10673.3	9589.5	9508.4	11297.8	12293.3541726891	11764.2	11423.350338874	8814	12709.8	10525.7463834344	11321.8	11299.6497937672	11214	13546.5596951456	11413.1	12286.1	13242	13334.3	11140.0490904604	10543.346460992	10728.7	12285.9	11816.5	10105.7445326271	10696.9	13314.3	12416.1547138299	11354.7	11308.5498329867	12596.1555070331	10337.9455558591
2838-53_1	2283.2	1765.9	2924.5	2652.4	3297.1	1596	1898.5	3133.1	2652.8	1644.7	2223.6	4171.3	2385.2	2065.7	1589.1	4104.9	2491	2562.2	1933.6	2840.2	1923.5	3130.3	3066.9	1092.3	4425.3	2604	2131.1	2905.7	1266.9	2085.9	3272.2	2166.4	1237.1	2426.6	2770.9	4260	3190.6	2130.5	2212.6	1836.5	1565.2	2506	3556	3438.8	1595.2	3170.7	2250.2	2894.5	2084
2839-2_1	708.3	401.6	437.9	425.2	511.6	409.3	392.4	471.3	430.1	481.7	457.8	465.1	452.3	522.3	431	565.8	448.8	456.5	409	460.6	547.3	623.7	552.7	343.6	727	416	460.9	839	372.3	414.5	444	441.7	523.1	396.5	5115.3	521.9	500.5	387.7	424.3	706.2	403.9	514.1	452	417.2	516	1243.8	485.5	457.5	442
2841-13_2	3899.2	4514.3	4505.2	3956.1	4342.34962646745	5025.2	4275.8	4569.84698737878	3274.1620180038	4173.2	5121.4	5946.1	3962.7	4096.55247784326	5029.1	3756.05642777597	5656.9	4402.7	5351.7	5307.8	5898.1	5063.1	3602.15821307596	4076.7	4179.15151965106	5606.7	4251.6	4468.14816713842	3815.8	3637.65780126212	4535	4062.25287573662	4530.3	4195.4	4280.7	4600.9	4591.94673101016	4761.24476706417	5195.1	4500	4294.1	5648.73447171825	5028.1	4888.2	3719.85684771008	4828.3	3511.25926755139	4144.25192450466	4448.54839450606
2843-13_2	1147.8	1480.9	975.5	1726.2	1897.13889461479	1666.3	1430.9	1255.15957227519	1534.55057330585	1501	1418.1	1257.7	1219.1	1603.04836704458	1877.9	1544.25026088637	1291.9	1466.5	1423.8	1201.8	1342.6	1278.9	1959.5368848235	1397.6	1510.65134308168	1192.8	1714.7	1407.15467662973	1555.6	1406.45469917547	1515.4	1324.05735313064	1556.7	1297.5	1694.2	1542.6	1752.74354547797	1179.16202009791	1323.8	1884.9	1333.8	1799.14205101778	1156.6	1683	1657.74660525638	1427.5	1577.84917869106	1797.94208966761	1609.24816735377
2844-53_2	17992.6	12465.3	12748	15742.6	18059.5577438354	19045.7	16464.3	10881.2347917839	22009.8703746099	14740.3	19318.3	17932.4	17649.1	21762.2695829283	16599.4	12044.2385103852	14064.3	25265.9	16451.1	11937.6	19313.1	18004.4	7546.62412966184	10313.9	19352.0618765028	11576.3	21447.1	14058.744951591	23459	23135.8739749066	14527.8	19148.8612267867	11816.9	13941.1	11997.9	15668.8	19072.7609834629	11878.8379815317	14697.4	16358.5	14424	12963.0414481762	10211.5	17399.9	23189.5741466082	13875.1	17194.5549780657	14084.5450340845	14045.8449103443
2846-24_2	2017.3	1953.8	1844.7	2575.5	10281.746398974	1769.1	2316.9	1820.75509076559	3103.12346093133	2110.8	1697.9	1996.9	2163	1880.85360842541	2039.2	2800.83091702841	1680.8	1770.9	1612.2	1923.7	1887.9	1723.2	2364.94166831097	2908.1	2423.24023036701	2191.9	1803.2	2155.04684540253	1658.3	1862.05407211918	2179.2	1692.95824289661	2407.6	1642.8	1963.2	2647	2437.03988999605	2201.74569356748	2066.4	1897.5	1632.2	1954.75178571429	4886.8	1544.3	2049.7494425809	1811.3	1905.45300167719	2142.44715617601	1797.15567284925
2848-2_2	4943.6	5341.9	5707	32110.5	3947.5	5879.7	5195.8	5644.8	5923.3	5492.1	4508.5	6072.9	4707.3	5547.4	5798.4	5771.6	6255.1	5872.7	5235.6	4994.3	5305	6356.8	5276.8	4662.5	5011.7	6535.4	5098.8	5209.2	5432.4	4720.2	7518.1	6207.3	5326.3	4858.5	7020.3	5860.5	5897.3	4262.7	5609.6	7257.4	5923	5090	5505.7	5247.4	5017.3	5826.5	6124.1	5756.2	5563.7
2849-49_1	3616.1	3334.1	3457.2	3083.9	5324.72898751734	3586.6	9025.7	3408.75453963512	2389.56813186813	2931.9	3474.7	4509.1	4511.1	2962.86048623706	3335.1	4559.53919236104	4916.5	3946.2	4336.4	4364.8	5680	3934.7	2629.86492718447	2269	3624.95165635336	4330.7	4106	3475.75364611117	2623.4	2940.46078496746	4207.2	2655.26458844554	2638.5	3874.1	3895.9	4852.2	3753.54994132082	5188.93079857036	5126.8	3258.4	3143.1	4202.14395871119	5889.4	4545.9	2445.16739037661	3057.7	2943.36074629254	3029.85959271311	3788.44947588819
2851-63_3	14207.5	15365.2	20342.9	14098.8	12200.6277510895	12819.5	15773.4	13437.3305640473	11740.4267043335	9176.5	14135.6	12681.8	14769.5	12527.2284939633	24657.6	14263.3324428401	20009.8	13876.4	12644.8	13175.7	8524.9	23828	12906.0293555695	5963.9	8766.01993885962	13011.9	16250.6	18678.1424846012	17429.6	19070.9433780513	14794.6	18482.8420403781	12310.7	12414.1	24270	15114.6	14716.8334743565	16445.7374068565	16941.7	16794.6	14335	11451.7260476658	11060.8	18393.3	16657.0378874726	9438.2	16652.0378760998	13783.7313519575	13795.231378115
2853-68_2	2301.5	2946.9	3105.6	2737.9	2773.8	3219.1	2623.1	3117.2	2822.8	2677.6	2961.9	3464.5	2564.1	9557.9	3766.8	2919.4	3518.5	2958.1	2912	2510.9	3207	3566.9	3497.2	2187.8	3598.4	3063.1	2694.7	3119.2	2478.5	2869.8	2979.3	3036.8	2534.3	2918.2	3211.5	6402.3	3577.2	2852.2	3614.4	2979	2743.1	4290.7	2916.1	3925.7	2769.7	3207.2	3300.1	3036.4	3184.3
2855-49_2	13354.8	16455.2	14819.8	15473.9	78586.1	13423.5	17000.5	15487.4	16353	17821.8	13702.3	16679.8	18920	12005.8	12745.2	31984.8	15864	15740.8	15198.2	13597	10961.1	14222	17373.4	11498.8	14294.9	18158.2	16263.5	15243	10088	13443.1	15367.4	13184.5	14934.9	12508.8	14403.7	27264	21180.1	17123.5	15744.4	16044.5	11457.8	14127.7	30292	10178.1	13551.9	11814.2	13846.4	15482.8	14063
2857-70_2	207.4	197.9	142.3	183.8	465.533307097882	245.4	207.4	226.716220663995	259.318553234116	290.7	223	258.9	162.2	278.319912707499	186.8	266.419061247853	166.5	277.8	163.3	281.4	384.4	283.8	342.724520606754	169.4	349.725021465369	181.6	181.2	334.023898111047	175.7	314.622510017172	187.1	394.128198340011	226.8	476.5	224.4	408.8	281.420134516314	525.237578706354	298.9	373.5	249.7	220.215755580996	243.9	192.3	288.820663995421	475.7	246.317623068117	290.320771322267	390.027904979966
2858-29_2	1271	595.7	632	615	1243.7	601.4	565.6	705.2	757.7	677.7	598.6	708.9	686.6	971.9	729.6	804.6	607.6	660.4	614.2	872.2	658.1	753	781.1	536.4	1842.5	631.9	641.6	773.4	539.8	646.3	683.2	797.6	628.8	606.1	712.7	823.1	756.6	644.3	709.5	610.3	503.2	687.3	757.7	594.6	693.9	733.5	758	700.6	707.6
2859-69_2	5247.7	6489.3	6376.5	5863.9	13330.8	6368.6	6148.3	6592.6	5355.7	6184.1	6658.5	7265.4	6193.7	6449.8	6591.5	6792.5	6634.1	6287.9	6731.6	6184.4	6728.8	6145.4	6684.2	4898.8	6510.5	7238.4	6273	6421.3	5588.1	5991.8	7230.1	21274.1	5710.8	5441.3	7354.3	7721.6	7310.3	6746.7	7096.4	6931.5	5664	6501.9	6645.6	6077.8	5652	6529.1	6169.8	6413.3	6479.2
2860-19_2	2124.1	3209.9	3489.1	1791.4	2486.74258047945	3835.3	2003.4	2416.04136986301	2978.85100684932	2749.6	2269.6	3314.9	3141	2855.24889041096	2280.6	2347.74020034247	1641.6	2601.6	3318.5	1621.6	2242.1	2669	2262.83874657534	2201.9	3322.65689383562	4205.2	2251.1	2367.54053938356	3510.2	5005.68571232877	1929.2	2295.23930136986	2910	2839.9	2375.3	3691.9	2904.14972773973	1904.73261472603	1821.9	3266.7	2152.4	2539.54348458904	2131.1	3067.8	2713.24645890411	3015.1	2727.14669691781	2452.1419880137	2897.64961643836
2864-2_3	506.7	518.2	515.6	587.3	1172.18957234363	552.7	529.9	572.946024868124	597.343726450641	569	480.9	623.5	608.5	595.543896006029	541.2	911.414139035418	585.9	572.5	601.5	545.6	545.7	590.1	554.847729841748	459	570.246279201206	584	596.9	706.633430670686	473.4	535.049594951017	567.5	515.95139412208	498.7	904.7	592.3	625	720.732102486812	556.747550866617	625	564.3	558	581.545214770158	641.9	482.5	564.346834966089	737.3	586.744724943482	551.448050113037	543.348813112283
2865-77_2	666.2	790.1	904.2	827.2	1253.6	756.3	778.2	915	722.1	766.5	767.7	989.4	799.5	807.5	890.4	950.7	1124	869.4	867.5	813.5	809.7	872.1	885.6	589	888.8	1141.5	849.8	800.5	620.6	749.8	942.1	811.6	633.8	734	908	1016.5	972.2	737.8	913.4	2435.3	751.2	784.3	875.2	763.5	734.5	939.3	1004.4	908.5	839.4
2867-52_2	3611.9	3412.2	3014.3	2884.5	21852.4	3498	3683.7	3923.4	4793.4	3807.1	3620.5	3938.4	3764.3	3009.1	2973.2	5738.6	3581.5	3289	2772.3	3020.1	2947.5	2667.9	3613.4	3070	3578.8	3175.3	3210.4	3547.1	3191.2	3024.8	3819.9	3792.3	4197.7	2515.8	3588	5103.6	4530.7	3333.5	3605.7	4699.8	3949.8	3728.7	5704.5	2335.7	3877.4	3717.6	4497.6	4068.8	2795.8
2869-68_3	5352.6	5372	5703.7	6737.9	17451.9382868463	5979.8	4768.4	5427.24300475436	5265.24172107765	4978.1	5869.9	7321.2	5013.8	4805.03807448494	3857.2	6251.84953882726	6180.3	5278.1	5490.9	5868.1	6752.7	6258.6	6836.45417115689	4679.4	12332.7977234548	6286	5094.8	5008.63968779715	3411.7	4531.23590491284	6290.9	6911.85476862124	5348.2	4756.8	6246.9	8824.4	5208.24126941363	7649.36061251981	6240.4	5038.5	5071.7	6116.24846434231	9959.4	5620.1	4689.63716006339	6066.8	5023.93980903328	7611.06030903328	5655.04480982567
2870-29_2	5741.8	6626.5	4310	4880	51106.2	4181	4129.7	4184	6708.1	4347	5632.4	3308	9403.4	3895.8	5880.7	15146.1	4889.1	4039.3	3084.3	4894.6	3759.9	3406.4	9816	5485.6	6729	4241.8	3601.6	5138.3	2944.6	6261.3	6012.9	4111.4	6060.7	8254.6	3697.5	8966.1	9174.1	7416.3	5102.3	5916.3	3319.4	4608.2	14779.7	3601.2	7751.6	4398.2	4110.3	4290.2	4418.1
2871-73_2	4217.9	5147.9	5676.6	4513.2	3310.8	5076.9	5265.1	5559.4	2723.8	5019.4	6506.1	6236.9	7246.3	5216.4	5963.4	5037.3	6286.3	5833.4	5950.5	4738.5	5615.1	5474	2412.3	4302.3	5094.5	7054.3	5498.3	5238.3	4931.5	3621.6	4584.2	5031.8	4756.8	4092.4	5636.5	5309.7	5433.3	3914.6	4708.9	6280.6	5201.7	4953.8	4097.2	5568.7	4838.8	5300.1	4573.2	3259.3	5025.2
2875-15_2	1279.7	1070	1178.3	947.2	8031.5	1109.4	1155.8	1408.2	1198.1	1155	1194.5	1634.1	1181.3	1327.4	1292.3	1510.1	1278.2	1608.5	1012.9	1040.4	1093.9	1174.1	1741.2	807.7	1506.1	1201.2	1184.9	1273.9	941.1	1179.8	1621.7	1182.6	1448.3	1084.3	1355.1	1643.8	1647.6	1376.7	1218.3	1048.6	1024.5	1493.6	1564.4	1101.1	1090.6	1234.2	1294.7	1282.4	1387.6
2876-74_2	728.3	955	892.6	779.7	1020.9	951.3	1038.9	1032.5	918.8	1151.7	971.4	1100.6	962.3	972	847	1076.6	904.4	1035.3	917.8	897	860.6	1328.3	979.9	784.5	1596.5	1358.9	909.1	899.2	831.3	871	873.4	1015.8	780.8	1004.6	1016.2	921.8	988.7	1043.6	1050.7	908.5	908.9	920.7	2488.8	923	963	999.8	1014.7	1080.2	1038.2
2877-3_1	1560.4	1239.5	1123.7	1179.7	10979.6638663807	1321.2	1185.3	1287.04887591357	1194.35255799174	1092.3	1015.8	1451.9	1498.4	961.561804893549	964.1	2563.29818080712	1757.1	1404.7	1151.1	1421.9	1073.4	1126.5	1547.83851684144	1015.4	1263.84979742612	1339.8	1223.4	1240.25073482682	736.4	978.46113361932	1491	934.162893231649	1041.3	1454.2	1313.4	2036.4	1955.62231887512	1874.62553622498	1547.7	1593.7	814.8	1617.43575230378	2712.4	830.9	1038.95873053702	1038.7	1057.85797982205	1321.84749364474	1047.05840880203
2878-66_2	1183.5	1401.6	1180.4	1134.6	1925.3	1105.4	1193.6	1398.3	1103.5	1204.4	1117.4	1340.1	1143.8	2715.4	1125.5	1443.3	1248.7	1367.1	1192.4	1124.7	1205	1198.7	1193	1041.6	1277.1	1220.8	1164.8	1202.9	1037.2	1064.4	1206.9	1226.5	998.5	1067.2	1253.4	1271.2	1294.9	1024	1278.5	1291.6	1258.1	1272.3	1146.7	1011.7	1192	1130.6	1290.4	1715.1	1278.3
2879-9_2	205239.7	206628.8	238100.5	242429.1	237533.849550293	233561.5	227330.2	225357.847010342	225436.147026675	247611.3	200478.2	241225.3	207925	224808.546895756	256992.1	232654.248532394	248828.5	231972.7	245948.5	210532.3	231467.7	273223.9	229247.647821766	237746.5	269563.956231872	220897.9	243337.9	205635.142896125	224977.8	173639.436221722	236491.8	212661.444361833	233553.4	219255.1	268048.1	245005.9	229102.147791414	222682.346452224	263430.8	197259.4	218183.1	224799.646893899	229793	252690.5	242693.450626602	242850.5	239997.050064125	207500.043285149	218130.145502621
2888-49_2	2250.2	2620.5	2122.3	2218.4	1935.2	2299.1	2148.7	1848.3	1774.9	1883.5	2171.4	2136.5	1693.8	1848.7	2060.8	2074.2	2421.8	2137.4	2199.9	2044.5	5973.1	2552.7	2421.6	1943.5	2136.1	2358	1965.8	2033.2	1621.4	1999.2	2001.8	2350.2	1668.1	2915.9	2045.7	2438.8	2219.1	2073.3	2120.3	2404.9	1808	1824.3	2309.5	1785.8	2342.2	2347.4	2201.4	2187.9	2193.3
2889-37_2	1236.7	2251.4	1521.6	1260.8	1636.6615078172	1424.3	1452.5	1444.554288184	1217.14574188214	1538.2	1254.5	1540	1345	1527.35740003007	1522	1347.35063514732	1388.6	1624.9	1584.1	2310.2	1463	1528.3	1285.24830126278	1218.8	1704.36405216476	1581.8	1364.1	1592.75985793746	1306.1	1291.44853427541	1320.9	1503.45650180397	1256.7	1643.3	1474.3	1364.8	1501.05641160553	1190.14472714973	1533.1	1606.7	1661.3	1357.95103352375	1160	1434.3	1479.1555885448	1354.1	1465.65508117859	1419.25333734215	1434.75391987372
2890-59_2	11402.1	29699.4	10111.4	6920.8	13971.1	8052	8669.9	13306.6	25966	11944.3	13759.6	12091.7	36961.1	9901.7	29789.2	10831.1	23000.8	13303.6	12769.3	9009.8	12817.7	24315.6	10717.4	11948.9	18656.8	12057.7	10956.1	14151.1	13785.1	12547.5	9532.8	10225.1	9303.3	10344.2	14595.8	9222.1	14257.6	17421.9	17876.8	10427	12451.7	36860.8	10024.7	17616	15272.1	10354.5	15838.7	8794.4	12704.7
2891-1_3	2196.4	2524.5	2881.4	2864	3749.47668739262	3051	2437.4	2687.05495786632	2351.44809375767	2555.7	2371.3	2863.8	2326.2	2561.15238280291	2564.3	2777.65681093021	2761	2685.9	2552.2	2463.9	2615.3	2621	2704.05530557146	2069	3372.26897242903	2890.4	2428.9	2605.05328070032	2108.4	2249.64601161744	2788.8	7844.96045160762	2372.6	2270.7	2805.9	2979.8	2822.05771905424	2337.74781354823	2780.5	2740.2	2362.9	2796.0571872699	2578.2	2368.5	2322.54750265892	2864.8	2524.75163830483	2629.25377566882	2772.85671275464
2900-53_3	21829.9	17524.8	19761.4	25932.1	23952.9412490434	24844.2	17262.8	16719.9589898554	10951.3731388458	26696.2	15000.8	18635	20615	25522.737398701	15805.2	22246.6454341876	9604.9	22663.4	23884.3	16204.7	10388.5	21964.9	21195.5480122834	21359.6	27464.4326361772	26392.7	17703.8	19719.2516332928	17795	21032.4484123286	12582.4	19484.1522099366	15446.2	15582.1	23065.2	9977.9	22407.6450392932	22059.7458926084	25747.1	18391.2	22914	24059.2409883151	20596.6	20119	18942.5535383514	5937.1	30245.0258160332	25962.0363212036	14237.5650785864
2906-55_3	770.8	943.1	775.5	1185.2	1135.870757538	882.4	706.5	757.047159232494	1019.56351233491	711.6	663	764.4	712.1	773.748199601296	730	841.852442063294	1031	830.9	670.6	630.9	754.6	812	715.944598803887	650.5	1661.10347620234	675.4	747.9	799.149781958634	608.6	653.64071766758	751.3	721.444941440319	614.5	624.3	758.7	858	796.449613755295	693.043172190381	736.9	663.1	619.7	800.049838026414	847.5	628.9	682.342505606778	820.1	838.852255170695	733.245676551208	711.444318464989
2911-27_2	2239.4	2786.4	2952.3	2635.8	2486.1	2769.5	2806.8	10727	2504.8	3094.8	3269.6	3098.8	2703	2924.2	2854.5	3857.8	2943.3	3219.8	9515.1	2641.7	2606.1	3090.6	4819.7	2231.6	8978.2	3042.9	3829.1	2993.3	2582.3	2573.6	2840.8	3107.3	2383.6	30085	2949.7	2687.5	3016.8	2752.3	3268.7	2976.6	15460.2	2860.8	2243.7	2831.2	3046.7	2735	2795.4	3009.1	2883
2913-1_2	1333.3	3486	3852.9	2860.4	2568.439453149	3747.3	3435.6	2458.23776036866	2542.83905990783	2930.6	1899.9	3082.8	3223.2	3855.35922119816	2559.9	3550.35453609831	2517.4	4445.8	3708.9	2000.5	2654.7	3860.8	3169.64868817204	2837	2524.23877419355	2697.6	2231.6	2020.73103993856	2298.6	3934.96044393241	2104.1	2990.64593855607	2680.5	4428.4	3210.3	2150.1	2196.03373271889	4097.56294162826	4076.8	2362.6	4072.1	3281.55040706605	2683.4	3080.7	5312.68160675883	3643.8	3756.25769892473	2167.83329953917	5068.97786328725
2914-65_3	316.9	725.7	223.2	446.3	1139.82374768089	437	421.7	274.357575757576	417.335466914038	338.9	317.7	436.6	534.4	227.464826839827	386.8	310.152040816327	320.7	318	341.7	333.5	2220.1	292.8	359.644387755102	332.4	329.349072356215	292.5	215.7	321.350309214595	192.4	244.262229437229	422.6	208.367779839208	262.1	300.4	285.2	454.4	490.924087816945	445.43112244898	538.6	309.9	260.7	275.757359307359	792.1	274.2	384.940476190476	361.6	380.341187384045	287.555534941249	249.161471861472
2915-6_2	372.3	338.7	432.4	334.2	348.7	360.1	331.2	385	354.9	352.2	313.7	356.9	365.6	395.4	395.2	428	327.8	360.3	364.8	313.6	372.3	399.8	360.5	282	420.8	318.9	346.4	393.7	365.9	356.1	332.5	362.2	317.6	319.6	352.3	388.5	363.9	312.9	356.9	443.5	377.2	360.3	292	341.3	392.9	404.3	417.4	1538.2	379
2917-3_2	1582.5	2044.6	2487.3	2153.2	1785.63679221957	2272.3	2167.3	2146.84423473172	1340.82762713261	1893.6	2140.5	2653.6	1700.2	1993.94108423308	2368.1	1759.93626267205	2586.1	2145.6	2649.5	2755	2285.9	2050	1684.03469875546	1702.8	1994.74110071705	2895.7	2142.9	1953.24024561114	1949.9	1713.23530042034	2162.1	2167.64466331493	1958.5	1709.3	2297.1	2172.3	2160.74452114069	1804.93718989533	2339.2	2536.7	2248.6	1739.13583408885	1653.1	2198.9	1978.94077515866	1825.3	1824.93760199456	2114.94357743345	2223.94582337427
2925-9_1	3590.9	1985.4	1417.6	712	2849.7	1217.9	949.9	852.4	1469.4	1692.9	1364.4	1764.2	2184.5	1199.1	1686.3	1279.5	1163.8	1435.9	745.5	1411.8	945.1	1069.4	1131.8	1006.1	1911.8	737.1	591.6	2157.1	2961.8	1022	1075.4	661.6	739.9	997.5	741.5	813.7	1183.6	1511.5	679.2	957.4	836.1	1727.3	1744.6	1411.8	1848.6	912.7	2976.7	1056.4	1038.4
2937-10_2	96189	112964.2	69503.7	108351.8	119504.961548814	92305.3	90771	95837.149359146	83402.8429550872	93324.9	85673.1	97832.2	71873.9	97724.7503313199	80720.4	83543.9430277582	59970.3	91168.3	94325.4	81812.8	77950.2	87452.3	96529.2497155995	95221.1	115802.859642115	91938	83968.6	89689.2461927825	84743.7	66328.7341613842	64656.8	98195.8505739513	105951.4	70908.8	112557.1	100002.8	111539.55744638	93248.8480260895	85785.3	99664.6	85021.1	112084.657727124	88591.9	107320.3	107086.655152995	104776	98405.3506818505	123906.263815623	83232.2428672228
2938-55_2	55647.6	71702.9	44391.1	68537.3	69716.7624898714	57830.3	53804.3	59727.3535359719	50792.1455269942	56483.4	52258.2	59598.2	48456.9	58814.0527173445	54241.2	54523.2488713286	39557.9	56695.4	56005.5	49920.7	55469.9	54775.3	57000.9510921904	59638.9	70584.4632676256	61069.2	58672.8	59262.3531191738	52400	39180.0351186037	43687.8	59245.9531044738	64614.3	46126.8	70066.3	64445.5	63773.857163012	56557.1506943946	53322.1	57298	53612.2	70272.8629883261	56103.7	66923.8	65580.158782071	63491.8	59105.1529782691	75636.2677957564	51269.4459548173
2939-10_2	1301.5	1170.9	2052.7	1208.4	1450	1196.2	1218.4	1730.1	1253.9	1305.3	1948.9	2906.1	1640.2	1316	1244.4	1324.2	1445.2	1207.7	1220	1311.9	1274.1	2345.1	1241	1558.7	2259.1	1340.2	1939.7	1406.1	1135.7	1301.1	1416	1472.8	1152.1	1532.9	1264.5	1541	1272.7	1284	1311.1	1131.8	1497	1279.4	1133.4	1213.5	1404.3	1392.6	1325.8	1395	1325.1
2942-50_2	3303.9	4031.4	2749.8	3064.5	3094.4	3022.4	3901.7	3328.6	3681.7	3367.3	3187.2	3149.7	2915.3	4238.9	2752.5	2936.4	2928.9	2917.7	19354.9	2748.7	2659.3	2839.6	2887.8	3449.2	3095	2644.6	2655.3	2959.8	2461.9	2474.4	4809.9	2705	2541.1	2612.8	4640.2	4135.1	3127.9	2301.3	3710.2	3378	2650.2	2814.6	2549.4	2217.8	4344.5	3240.1	3579.7	3164.4	2580.1
2943-5_2	3817.1	5044.9	2629.5	5969.8	8104.4	3562.6	4642.6	5611.7	4851.8	5837.1	3807.6	4538.8	4004.9	4281.5	4015.9	5144.4	5000.1	6989.5	4828.2	3889.3	5998.2	4201.6	5071.6	4101.6	4873	4633.5	4557.4	4988.7	4203.4	5465.1	3577.5	5485.2	5081.5	5170.9	4582.1	4338.7	6683.5	5276.6	5990.3	6067.4	2705.9	5981.3	4518.3	4602.4	3890.2	6583.4	4404.4	7427.2	4717.7
2944-66_2	2805.7	3374.6	2131.6	2606.6	2425.3	4707.3	3354	3142.3	3307.1	2206	2575.3	2961.1	2690.8	3007.6	2393.8	3555.6	2406.5	2606	2397.3	1999.3	2391.8	1898.1	2751.5	3018	2674.6	2405	3057	2909.7	2245.6	2040.1	3394	2905.1	3548	2331.2	3117.7	3032.9	3382.9	2162.9	2563.9	3338.1	2669.8	3444.3	2322.7	2125.3	2537.1	2915.8	4418.1	2933.8	2658.4
2945-25_1	822.2	730.3	960.2	888.4	1435.58176691729	607.5	637.8	1090.36210412395	956.254465709729	676.4	817	1029	942.1	836.547647527911	701.2	1444.88229665072	893.5	892.4	655.9	1115.4	883	1048	1056.36016746411	576.2	892.850854408749	848.6	862.8	998.456869446343	594.3	769.04380268854	986.1	851.248484848485	602.4	2138.9	945.5	1213.9	1065.96071428571	850.048416495785	5100.3	652.8	645.3	971.655342902711	1052.2	671	698.339775575302	981.7	1106.46302118934	890.550723399408	787.944879243564
2948-58_2	852.8	886.8	1522	671.2	957.9	1260.4	1109.4	933	1016.6	1125.9	1072.8	1513.2	1355.9	1197	1128	790.2	844	1461.9	1045.1	1196.1	1313.1	1148.9	987.7	952.6	959.4	997.4	1188.2	1342.6	1498	924.6	659.3	927.1	893.8	831.5	920.7	960	939.5	1169.4	1454.8	966.6	932.5	1453.3	612.5	1179.2	1143.8	1051.3	675.7	1318.7	1224
2949-6_2	954.8	1098.5	1592	2159.4	1685.54169088142	1325	1124.6	1351.05326207278	1150.26020824685	1127.6	1645.4	1410.4	1247.9	1377.05236266777	1249	1420.25086827176	1383.2	1209.5	1212.1	1257.2	1116.6	1384.8	1388.55196485402	865.2	2505.61332157188	1296.8	1273.8	1468.24920783174	1060.3	1881.13492458835	1348.5	1503.64798325723	988.6	1129.2	1533.1	1508	1443.85005188875	1448.549889304	1378	2891.8	1058.8	1244.85693579632	1271.3	1197.9	1372.75251141552	1312.9	1223.25768299433	1307.8547564688	1347.65337968728
2950-57_2	10523	13813.3	9006.1	8129.7	10608.1	10466.4	9232	9815.8	10308.3	13175.6	8707.3	10390	8818.6	10302	9651.7	8600	9806.2	9836.9	9917.6	10113.5	9274.4	12227.5	11690	11769.6	9570.3	9797.9	11188.6	10804.7	11121.3	10264.7	9885.2	12000.9	9715.4	8715.5	9057.7	8441.5	9750.9	9724.8	10276.1	11995.8	10603.4	8582.3	7984	10358.7	9596.7	10852.7	9459.5	9660.2	7155.2
2953-31_2	629.1	1423.4	8446.9	723.6	4188.2	534.1	1364.4	848.5	1035.4	1624.9	906.6	1485.7	1129.6	972.3	442.1	1202.6	708.4	1876	1444.4	681.6	1134	1431	1584	613.4	1088.5	1262.6	675.7	1611.1	531.1	3115.5	898.6	1314.7	615.1	1556.1	1088.6	1568.7	1437.1	2744.1	1774.6	1193.1	1049.6	1553.8	1040.8	1280.8	1574.4	1676.4	1124.7	1969.2	1539.4
2954-56_2	1301	1706	3371.2	1095.2	2284	2048.3	2310.4	2308.4	2419.3	2951.3	4747.5	2664	1622	1275.5	2106.1	2501.6	2193.8	2306.6	1324.2	2011.7	1688.8	2327.3	2504.7	2601.1	2333.9	1445	1641.3	2785.5	2240.7	1520.6	1775.6	2254.8	1394.8	1761	2003.9	2248.1	2201.1	2286.3	2702.3	1563.4	2413.7	2023.4	1740.6	2350.7	2529.6	1969.8	1832.1	2623.9	1841.4
2960-66_2	150616	123286.8	141221.5	169920	105741.234354848	140397.4	153079.6	120558.539168924	121315.939415	178411.3	143806.5	192352.2	104068	95188.3309262578	126926.3	159349.251771851	143470.4	142591.8	173082.1	127422	177354.2	148395.6	105908.834409301	203292.6	131357.042677308	164210.4	159257	148504.048248293	152135.5	96943.7314965795	170646.9	131952.642870816	197321.6	96713.9	181382.4	200644.2	130285.142329053	104046.63380428	138823.2	143043.8	158172.4	130872.642519929	179701.5	138163.4	96591.2313820538	190121.5	80555.5261721258	90526.829411757	72196.5234563236
2961-1_2	1172.7	1315.1	1374.2	1463.7	2663.6977252715	1231.8	1412.4	1514.45556207807	1074.43941884356	1871.8	1268.9	1634.6	1503.2	1459.85355884943	1359.6	1567.55751027297	1346.9	1282.5	1243.6	1307.2	2334.3	1731.5	1215.34458834752	1221.2	1223.34488186087	1415.1	1354.5	1615.95928602876	1372.9	1079.63960962724	1446.4	1299.84768858233	1241.1	1409.3	1263.5	1084	1332.04886997358	1364.6500660405	1335.3	1130.6	1278.9	1561.55729013795	1365.6	1438.3	1196.14388391547	1431.7	1203.74416275316	1526.25599501027	1283.04707220429
2962-50_2	1127.9	1204.2	1510.8	992.3	1565.84721210895	1686.1	1047.3	1397.95287216828	1326.35528586839	1203.8	1460.2	1329.1	1211.5	1189.25990763215	1709.5	137967.748826861	1213.3	1232.2	1245	1295.9	1645.2	2598.8	1312.65574770766	1098.2	1886.33640776699	18285.3	1517.1	2677.60973233549	1438.9	1156.06102683387	1873.4	1343.25471615426	1672.9	1880.2	1175.3	1799.9	1335.15498921251	1348.85452737325	1434.8	1400.3	1283.8	1361.55409924488	1018.2	1430.1	1424.25198557174	1245	1323.15539374326	1631.04501415858	1680.34335221143
2966-65_2	4058	3428.3	2858	2774.6	1990.02887070566	3789.3	2529.7	4412.66401752553	5251.87619254875	2304.1	1987.9	2483.7	2953.9	2440.13540070798	2470.2	5003.07258298514	1941	2762.9	1662	2679.4	2990.4	2921.3	2481.83600568709	2007.2	1916.82780872795	1686	1656.1	2555.23707056639	3542.6	2224.53227280641	5070.3	3527.75117949164	2241.1	3605.1	4108.8	2886.9	2395.73475655757	1608.02332869081	2119.1	5383.3	4139.1	2476.03592154132	4663.9	1723.8	2925.94244864206	3477.3	5320.17718343779	3333.64836350975	3729.05409993036
2967-8_1	13376.2	14532.9	10013.1	11218.8	6705.5	11651.7	9565.7	10826.6	8750.5	11731.8	7974	11683.2	9104.1	11222.2	8619	9987.4	8415.9	11364.9	8566.5	11924.9	10695.5	9639.9	7614.6	12092	11132.4	9844.3	9057.7	10991.7	9759.4	11836.1	11392.8	12855.2	8395.1	14075.8	10822.5	11464.7	9170.8	7561.9	10222.5	13779.5	9517.3	8883.1	9817.3	9231.1	12068.2	14558.8	20594.1	9396.4	9188.9
2968-61_1	1583.2	1418.3	1272.6	1367.2	1373.94733016398	1504.9	1191.9	1561.75379977952	1440.84963483533	1070.3	1432.1	1388.5	1304.2	1184.24079509439	1304	1708.45885352074	1331.9	1575.2	1299.7	1368.7	1212.6	1373.1	1745.76013848698	1186.1	1401.5482809701	1233.2	1352.5	1836.46326305636	1174.2	1459.15026526113	1775	1671.3575754444	1469.9	1405.7	1454.9	1503.7	1554.2535414083	1405.64842221304	1368.8	1470	1177.5	1612.95556359377	1199.5	1199.9	1446.84984153231	1447.2	1724.45940471269	1250.14306531625	1213.54180446465
2969-11_1	2057.5	4531.2	2995	2189.4	5877.63296096904	2039.2	2672.8	2899.31625897263	2396.41343876178	6656.9	2161.3	2986	2215.9	2972.51666947061	2315.6	3314.51858737102	3219	2693	1923.9	2460.3	2921.7	6220.6	3502.21963997308	1883.8	2810.41576043069	2433.5	2065.3	3146.61764580529	1625	2089.11171545536	2729.1	2411.61352400179	3000.4	2723.5	2533	5213.4	2896.7162443921	2506.51405619112	2666	3050.1	2082.1	2581.31447566173	2699.2	2522.4	2597.11456426649	2872.1	3687.72068023777	2727.41529497533	2531.21419470615
2970-60_2	2117.3	1926.7	1801.3	1973.9	18164.7	1808.7	2221.2	1796.6	3193	2078.8	1641.1	1829.9	2534.6	1849.2	2037.8	3587	1766.3	1671.3	1455	2682.8	1781.6	1600.5	3037	2492.6	2912	2369.4	1795.1	1993.2	1523.4	1657.4	2136.8	1712.2	2595.7	1540.8	1913.7	3570.9	2991.9	2123.2	1837.4	1992.8	1271.4	2813.1	5416.1	1240	2363.5	2101.4	2084.2	1775.4	1883.5
2972-57_2	700.4	818.3	731.8	720.3	806.6	739.8	891.8	1042.6	943.7	824.9	758.7	1027	663.3	1012.9	765	1457.8	705.8	719.2	728.1	714	824.9	866.1	852.6	737.6	862.5	818.7	770.4	758.3	980.3	910.8	845.7	959.2	1268.8	696.8	981	839.8	986	685	702.7	1006	742.1	1769.9	625.7	691	841	827.3	974.2	810.5	784.7
2973-15_2	9146.1	9479.8	18375.3	8186.2	17938.7999949832	10153.4	10383.8	10333.857603291	9842.05486186983	16081.7	12149.9	13957	14400.2	13933.1776667261	13857.3	10157.6566211064	7455	18141	14177.1	5857.7	12987.8	9758.9	8936.34981326228	12529.1	13757.6766884434	17088.8	14143.7	11415.2636312961	15778	3658.62039398872	11570.5	12626.8703850699	13448.4	7266.4	10528.3	11463.8	11109.4619266873	9035.75036734375	12789.6	11705.1	10211.5	10619.0591930701	9680.2	11049.6	6864.33826339495	12207.8	8630.64810921091	13124.273157707	9203.0512999175
2974-61_2	446.8	440.3	449.4	438.7	661.7	463.1	467	471	503.6	411.7	541.2	544.2	398.9	411.7	405.2	467.7	441.9	427.4	427.2	357.2	1290.5	423.6	440.6	517.7	500.4	355.3	466.4	417.9	441.7	315.8	540	477.4	473.5	475.1	462.2	467.1	572.2	467.9	369.9	464.7	471.9	429.2	619.5	361.9	452.4	537.4	477.4	491.4	359.1
2975-19_2	1585.3	1743.2	1882.8	1461.2	6481.9	1823	1723.3	2012.4	2039.7	2129.8	3108	1849.7	1905.6	1989.5	1746.8	2068.2	1632.1	1651.4	1574.7	1443.8	1746	1837.4	2030.9	1892	2482.7	1747.6	1821.5	2841.9	1960.2	1635	1877.6	1841.9	1929.8	1471.2	1685.4	2267.2	1928.1	1687	1693.2	1936.9	1827.3	1908.7	2401.9	1539.8	1858.5	2017.9	2117.5	2274.9	1809
2976-58_2	9120	7754.6	8261.6	8887.4	8554.5	8493.5	8053.6	8704.3	5709.7	7383.8	6961.4	9653.8	6511.1	7348.8	8065.1	7316.2	9614.8	18323.9	8002.1	7409.6	7933	7313.1	7033.4	6113.5	8051.1	10169.8	7370.4	8496.6	6981.3	6847.4	7604.2	7118.2	6879.3	6467.3	8366	8537	8740.4	6132.4	8188.8	8345.5	7478.6	7608.9	6860.1	7231.9	6787.9	8369.5	6781.9	7417	7784.8
2977-7_2	1860.8	3275.6	2033.4	2132.6	11835.2577472572	2174.8	2250	2113.75673407565	2377.55133453414	2373.8	1815.1	2261.3	2285.7	2146.85605657442	1777.1	4439.40913091534	2905.3	2075.4	2278.6	2365.9	2621.6	2275.3	3515.12804977894	1884.8	2623.54629932864	2622.6	2070.2	2647.54580808908	1898.2	2521.1483952841	2225.7	2253.15388079253	2253.4	2067.5	2046.8	3283.4	3449.82938635991	1824.16266169969	1918.1	2257.7	1552.1	2767.94334370395	3268.2	2150.4	2858.64148722777	2418.3	2547.04786515474	2311.05269567709	2127.5564516129
2979-8_2	1205.9	2173.3	1553.3	1469.4	3006.8	1463.4	1924.8	1596.9	1490.3	1536.2	1882.4	1815.4	1662.7	1555.5	1521.9	1615.9	1669.9	1598.2	1554.9	1634.2	1591.2	1921.5	1822.8	1117.7	1538.5	1983	1513.6	1659.1	1258.2	1657.3	1770.9	1490.8	1458.1	1417.6	1619.8	1615.4	1612.7	1601.3	1818	1672	1529.2	1784.8	1768.4	1500	1423.7	1889.8	1668.4	1513.6	1744
2981-9_3	4673	5215.6	3749.7	5591	6067.7	6249.5	4731.3	4130.1	5526.2	3921.4	4005.2	4562.5	4707.8	5443.7	4702.7	5060.5	4365.4	4462.8	4236.7	3799.8	3756	3688.3	5032.9	4539.6	4826.5	4424.7	4334.8	5055.8	3925.8	4418.9	5101.7	4838.8	4243.4	4899.3	4779.6	4561.5	5860.4	4780.9	4221	4752.1	4096.3	4884.5	4221.4	4535.2	4393.6	4818.4	7022.2	4586.7	4493.9
2982-82_2	739.1	807.1	895.1	731	1752.27387015177	936	823.6	953.040177065767	883.737255480607	932	5368.6	993.8	852.1	937.039502529511	779.2	1219.55141231029	823.7	923.1	909.6	722.1	907.8	941.9	885.437327150084	643.7	1271.15358768971	827.3	810	914.038532883642	812.3	808.634089376054	900.3	906.838229342327	767.2	756.7	843	1270.5	1143.14819139966	898.437875210793	835.7	789.5	762.9	900.237951096121	917.2	744.3	915.338587689713	1151.2	873.33681703204	915.13857925801	911.438423271501
2985-35_1	7287.5	6701.4	4280.1	4581.4	17550.9	6048.3	4524.1	5552.3	9311.7	5098.9	5481.1	5721.9	10595.4	3615.3	5843.6	6027.7	7647.6	4774.9	4448	5912.5	4568.6	5105.8	13991.9	3713.3	6284.8	4747.5	4043.8	11488.7	2753.8	3983	12836.6	4030.6	5689.4	4493.8	5010	7100.6	7362.6	8916.1	6833.6	5675.5	4227.7	7131.6	9841	3917.7	4769.9	6357.9	8782.1	5580.9	5311
2986-49_2	627.7	888.3	583.3	1013.3	2971.07488226984	704.6	687.1	651.73836237344	874.651483400047	680.5	790.6	662.3	1299	627.936961384507	746.1	755.544472568872	813	668.3	680.1	754.5	789.5	708.6	1051.86191429244	592.1	752.244278314104	676.2	591.3	892.252519425477	510.5	704.141446903697	971.5	621.036555215446	725.2	643.7	662.6	753.4	871.951324464328	1323.377896162	925.8	533.3	577.5	838.549358370615	1284.9	619.7	709.541764775135	654.2	788.846432776077	695.740952437014	723.342577113256
2987-37_3	6492.4	4319.3	2966.6	2016.5	45897.5324040926	3484.1	2488.4	7983.97521762888	2577.92428681791	2301.6	2525.4	6891	6804.2	2346.12210299216	1138.1	5819.85482928851	7017.3	4895.9	3365.6	7369.8	1925.7	3383.6	7692.57247230178	759.3	3903.23677268616	5179.3	4429.2	2134.42010853181	1485.6	2168.32042790926	5570.4	2494.32349920862	1379.6	6663	4520.7	7760.8	5005.24715480856	8111.7764216536	5871.8	2096.2	2569.4	3826.83605290926	10645.2	2869.9	1334.61257348508	3318.9	2424.22283878505	3870.83646744046	4125.53886701085
2988-57_2	4362.8	4726.3	5823.2	3868.2	8515.1	6559.8	5539.3	9821.7	7450.5	4457.5	4373.4	6109	6621.5	7251.1	6048.1	7549.9	5073.4	5732.8	5136.3	4614	4822.4	6778.1	7290.9	4624.9	7754.5	5124	6156	9262	5107.2	7701.6	5027.3	8886.6	5027.4	4665.5	4739.1	5917.4	8802.4	6195.9	5872	6028.7	5963.5	8168.6	3866.1	4406.9	7658.3	8574.3	7982.8	7472.9	6997.1
2989-17_2	1076.8	1264.9	1136.3	1298.5	6766.73914887056	1175.7	1275.2	1268.65109474983	1555.24004702799	1352.8	1096.4	1229.4	1491.9	1820.62981651376	1334.7	1714.73389869709	1168.3	1235.6	1052.4	1101.2	1187.8	1345.5	1612.63783439982	1252.6	1466.64346233906	1368.5	1252.4	1417.245366587	1078.9	1134.45626782823	1274	1255.15161514147	1399.8	1126.7	1264.3	1746.3	1634.63698635418	1259.35145324185	1200.3	1227.2	1071.2	1284.65047798936	2204	1127.9	1417.4453588775	1291.1	1347.14806876879	1200.15373525557	1317.6492059209
2991-9_2	7402.6	6991.3	4475.2	6478.1	3878.77220613947	8458	5770.7	4967.16440711972	7188.34849092837	7667.7	7803	6054.3	9093.7	7657.34513027029	9605.3	7596.94556307146	7093.8	7961.4	6775	4791.9	5114.4	5390.1	6416.75401989166	8863.7	5237.96246668004	8285.7	10737.8	8820.23679741466	7514.2	7013.14974633839	7870.9	7783.84422382413	8907	6855	8064.2	6490	9461.13220499298	5521.96043165468	5889.7	8217.8	6497	6594.45274656769	4925.4	7949.9	10425.6252937889	7575	8082.94208059847	5771.4586438419	5885.6578255324
2992-59_2	822.3	1034.4	1157.1	2053.6	1196.6	947.3	714.4	833.1	643	739.2	794.7	888.6	640.9	1201.1	844.7	1721.5	550.6	1111.6	1125.1	944.5	1168.3	892.5	551	952.6	1545.5	790.2	479.6	1227	1189.6	1348.9	1338.4	933.3	1002	708	1463.9	1707.6	1701.9	728.2	950.7	628.9	742.1	827.5	753.6	1203.5	2130.4	930.3	1123	1474.5	554.8
2993-1_2	857.8	994.8	1248.6	944.2	1743.2	1137.2	932.2	1090.4	950.1	1090.1	957.7	1107.2	1015.5	1100.3	1070.1	1135	1269.2	1040.1	1122.7	1013.7	1059.1	1079.1	1026.6	893.3	1856.4	1313.2	1029.5	1061.9	979.8	938.4	1000.3	1040.2	981.5	1279.8	1050.6	1116.6	1118	926.7	1023	1020.8	1229.7	1032.5	990.7	994.8	1054.7	1139.2	1091.8	1028.6	1058.2
2994-71_2	1407.8	1430.9	1581.3	1437.8	2287.9	2349.9	4343.7	1545.4	1509.4	1928.1	1844.5	1720	1775.1	1807.8	1407.5	1825.3	1565.9	1868.1	1586.8	1537.2	1737.1	1828.5	1598.5	1892	1788.3	1741.1	1943	1992.5	1637.6	1454.8	1784.2	1693.7	1656.6	1231.2	1632.6	1963.5	1811	1564.8	1659.8	1623.8	1524.7	1693.1	1561	1610	1884.4	1768.4	1681.9	1565.6	1441.1
2997-8_1	2138	2433.4	2214.6	2148.4	4616.40623730604	2575.7	2314.6	2382.55160857909	2065.85804086441	2406.9	2349.8	2571.2	2136.5	2622.14674222114	2609.4	2171.25590015436	2554.4	2533.2	2538	2468.4	4322.9	2442.4	2141.85649727841	2050.5	2316.85294296856	2400.4	2192.5	2367.55191323422	1989.4	2107.45719595418	2908.7	2175.65581078885	2158.5	2130	2264.6	3034.5	2319.45289016167	2918.34072629783	2619.7	2303.5	2266	2680.84555000406	2934.8	2293.7	2014.15909090909	2490.3	2350.75225444796	2323.35281095134	2456.35010967585
2998-53_2	3375.3	2879	2353.1	2634.7	17320.2	3313	2752.2	2527.8	3603.8	2632.2	2258.6	2755.9	3459	2377.8	2599.7	4223.1	2607.6	4824.2	2141.4	2359.4	2622.3	2279.5	3601	2891.4	3107.5	2869.6	2668.6	2941.8	2278.9	2086.1	3216.7	2351.8	3193.7	2629.1	2593.9	4089.9	3802.3	2451.7	2465.5	2626.2	2479.6	2989.3	5722.2	1869.8	2699.6	2795.1	3098.9	2504.1	2468.3
2999-6_2	2882	2814.2	2243.1	2096.2	2430.74719805825	3879.6	1952.8	2396.84653980583	3073.75968349515	2113.7	2689.5	2546.1	2320	2205.14281747573	2284.3	2565.24980970874	2314.3	2454.5	2192.1	2153.4	2248.8	1977.3	2455.24767378641	3061.3	2802.45441553398	2144.7	2411.1	2784.55406796117	2413.4	2425.04708737864	2740.1	3065.2595184466	2682.5	2658.8	2481.1	2074.3	3114.96048349515	2381.84624854369	2840.1	2785.6	2941.1	2965.45758058252	2356	2481.3	2740.95322135922	2810.8	3101.26021747573	2802.15440970874	2251.7437223301
3000-66_1	28659.2	46177.9	24919	25811	9683.1	71298.3	85867.3	62120.9	33156.3	47439.7	54019.7	71582.7	71897.1	70256.2	80966.4	43393.7	48007.7	61455.3	72656.4	49608.2	6968.2	37769.8	21022.5	42264.6	31703.8	39922.6	84457.5	22710	91092.7	30702.4	24749	38398.6	41986.4	39512.4	54493.8	23445	17693.1	18395.1	40382.8	52361.1	58085.7	62074.2	61235.7	90618.8	62320.9	22572.3	65632.5	53385.7	26240.4
3003-29_2	835.4	648.8	1458.2	685.8	705.85338748019	832.9	765.5	734.75147913365	747.750620707871	716.9	666	765.8	692.1	737.951267828843	679	863.842954305335	682.7	769.2	741.8	739	745.3	822.1	802.447008716323	619.7	1002.23381537242	762.9	815	815.846123877443	752.8	820.545813523508	766.9	734.9514659271	696.7	806.1	792.8	687	712.55294506075	643.357514527205	1143.3	918.6	967.6	815.14617010037	556.4	652.7	1004.63365689382	717.9	849.243918383518	760.449782091918	807.346685155837
3004-67_2	5030	4315.7	3667.3	4658	8580.4	4049.8	5602.7	3881.2	6475.2	6599.6	4469.4	6010.7	4156.6	5483.6	6817.3	5954.8	4188.6	4240.2	5285.9	4291.8	6085.1	4971.3	5618.9	4647.6	6785	4975	5661	4601.9	6808.3	5522.9	6482.8	5904.3	6075.2	3900.5	6518	6041.2	7055.5	4584.5	4613.1	4853.3	5006	6008.1	4664.2	6629.2	6922.1	5148.4	7520.1	5239.6	5118.4
3007-7_2	9886.5	13495.4	15643.7	13258.8	722.396068186271	6235.2	6025.9	18696.4982398276	719.196085602943	27861.3	562.9	12530.1	4240.7	21907.7807616528	19537.3	770.39580693619	15864	13504.9	17285.5	10276	6250.5	10442.8	19295.5949791	13838.7	14989.5184159537	12584.6	21361.4	20832.9866114776	23550.2	18076.801612675	6136.8	28218.2464154312	6726.9	17533.1	807.8	7068.1	742.695957699258	667.396367535323	995.1	17415.7	29013.4	16919.4079120676	9500.7	21468.2	8405.85424912372	15818.3	7601.75862560686	753.39589946226	7906.15696884593
3009-3_2	39214.2	41176	37939.7	43702.8	27808.2	45961.9	42381.6	31393.5	43284.6	38796.2	31904.3	42180.8	30577.2	43312.4	42170.8	39427.7	36055.6	35336	30555.2	27573.7	30871.8	32776.5	42757.2	44888.9	49147.6	39290.7	39138.4	32922.6	39111.3	34250.4	45298	39350.9	38548.7	42368.5	43665.1	38791.3	36940.6	36782.6	39267.8	38426	36424.5	40777.9	37153.3	38192	36461.5	42962.2	47698.2	36269.5	38248.5
3010-53_2	739	838.7	886.5	869.8	1507.1	881.7	855.4	949.5	893.8	885.1	757.3	909.4	934.6	1171	831.5	1084.3	876.8	1420.5	816.5	780.7	812.6	956.4	965.3	845.1	1077.7	1259.3	813.6	1067.6	693.5	831.2	878.2	900.4	737	866.2	904.1	1070.4	994.6	791.2	876.3	829	986.7	1023.3	1225.6	850.6	871.1	1002.6	898.7	922.1	936.1
3022-4_2	449.8	2843	259.7	312.8	319.436611646034	289.8	382.8	314.035992663916	241.22764786795	302.5	250.8	280.1	303.6	298.734238881247	296.3	1495.27137780834	272	280	276.3	256.6	272.7	306.8	287.732977991747	592.3	245.828175149014	289.2	318.9	895.102590554791	288.4	283.53249656121	283.4	294.533757450711	595.7	482.9	352.6	248.5	287.532955066483	381.143684089867	309.6	300	715.7	299.134284731774	217.7	337.5	289.133138468592	308	317.336370930766	263.73022696011	317.936439706557
3024-18_2	2734.3	2695.9	2474.5	2497.6	2690.5	2698.7	2532.5	2752.3	2638.1	2788.9	2535.7	3029.2	2628.8	2891	1574.4	2505.1	2591.2	2680.7	2524.6	2467.5	3600	2895.3	2643.3	2711	2521.1	2602.6	2691	2873.5	2660.2	2650.7	2610.2	2575.5	2533.7	2986.8	2918.6	2454.5	2682.4	2587.6	2796.8	2741.1	2609.3	2579.2	2378.9	2555.6	2835.3	2552	2629.6	2884.4	2467.2
3025-50_1	5075.8	4824.5	1754.8	1612.9	816.1	933	1111.3	1222.3	2506.6	2981	1071.8	5958.2	3303.6	9416.7	1155.1	1309.7	1453.8	1693.5	1225.9	1650.6	6343.6	8053.1	10684.5	911.2	1437.9	1032.6	1465.6	1077.4	1329.3	3423	3480.6	3045.1	2114	1078.9	1081.4	1454.6	957	1074.4	1806.3	1331.6	855.3	3760.2	1753.3	11813.3	15454.6	1984.5	1306.8	4144.4	1131.2
3026-5_2	12261.1	21375	23597.1	8722.2	16378.5	25783.9	10561.7	16435	15995.9	19358.3	17951.3	15751.3	18541.9	10107.7	22140.1	16972.2	16149.4	17077.5	13361.5	14730.2	12204.7	22634.9	11983.4	17527.2	19005.9	17131.6	22231.6	26998.7	14355.2	15149.2	15024	17484.6	14197.3	20461.2	14954.8	12802.3	15939.8	16401.6	18267.2	10473.4	18844.4	15655.9	12088.9	18418	19687.5	18474.9	15149.1	18339.5	13703
3028-36_2	17635.1	48149.1	57281.1	49917.9	31828.929564606	53439.4	57151.1	35629.0330943685	52319.3485973279	48628.5	39243.8	43665.1	46147.6	53949.2501112775	51209.8	55733.9517690147	36794.7	59997.5	49238.1	35475.7	27549.1	64391	68656.2637720279	44848	61776.5573817468	41468.7	38571.2	35891.2333379157	48914.8	50167.1465982344	34152.3	69930.5649556748	46178	44130.5	52838.1	34152.8	30521.5283502138	51564.2478959453	53334.4	37489	60800.2	49087.0455949723	47466.7	72555.8	70630.2656055984	51987.4	69731.9647712031	43253.1401760934	65797.5611166946
3029-52_2	3457.5	2298.4	2154.2	2573.6	2418	2460.9	3313	4452	4340.5	2252.1	1864.8	3196.9	1817.7	2057.7	7091.1	2273.2	1998.6	3262.1	1772.7	2306.4	4809.2	3224.3	1998.2	1387.9	1945.5	2482.1	3447.8	1626.2	3147.5	3180	2555.5	2505.6	1982.3	1848.1	1789.9	3132.2	2138.7	1982.9	1889.7	3019.7	3886.2	3304.3	1257.1	5066.9	2286.6	2160.4	3306.8	2553.9	1960.7
3030-3_2	67762.1	71760.6	75371.2	133439.9	57525.4	77149.6	73924.3	66842.1	68597.2	94630.7	63920.4	79099.6	61539.6	79288.3	86581.3	75105	67086.4	79810	77378.2	65031.4	75123.4	86096.4	66289.8	84872.8	77563	78476.7	77991.6	74389.1	73131.3	72018	77647.2	66453	85062.2	61010.2	80787.1	71562.8	71726.7	78044.1	81100.1	73133.6	69307.5	70614	79473	93361.2	80874.7	88477.9	71551.7	67877.4	65307.4
3032-11_2	448.2	994.2	2929.6	600.2	1571.7	471.6	971.8	863.2	1194.2	1485.4	452.3	990.2	982.7	1119.7	248.7	950.7	749.9	1245.4	871.7	1429.4	911.7	1427.3	642.9	387.9	1120	520	326.7	1358.2	507.1	1496.2	1081.6	1015.6	567.4	1491.9	1005.3	812.1	1108.9	1397.9	1650.5	878.9	1467.3	1180.1	578.9	1240.7	1753.6	1166.4	1147.3	1381.6	1115.2
3033-57_1	4332.3	1093	1061.4	1496.1	1197.06251096079	1539.2	1512.2	1698.84679631717	1733.14572215959	1007.6	1094.7	1296.4	2106.3	1198.96245145935	1135.7	1706.74654891645	1212.1	1386.6	1116.2	1304.8	1065.2	1689.4	1401.95609420018	1264.4	2011.83699423776	1888.9	1116.6	1194.06260491043	1928.6	1403.45604722535	1353.6	1232.66139609169	1167.9	1115.2	1349.7	1375.7	1371.75703995991	1405.95596893398	1285.9	1257.8	1249.2	2082.03479581611	1634.6	1736.2	1355.45755041964	2933.3	1583.9503945885	1236.16128648378	1222.76170612552
3034-1_2	645.8	1476.5	645.8	694.7	694.698137113988	774.4	1588.4	783.297899526971	750.197988286907	689.5	842.5	1201.3	916.4	906.097570230293	703	730.498041113817	1073	682.4	872	10567	1061.9	1636.4	984.397360263437	2110	687.098157493913	623.9	728.3	794.89786842077	1238.6	686.398159371011	671.2	750.597987214279	791.8	770	782.6	867.3	915.097546096172	3991.58929624902	685.9	723.6	761.8	8017.8784994476	713.5	1056.5	1866.19499565586	594.8	739.298017516009	753.597979169572	758.39796629804
3035-80_2	9287.3	8609.8	11708.1	18519.3	6066.4	11197.3	6918.6	10151.8	7136.8	9058.2	8964.1	9343.9	10064.9	12300.3	9938.7	9408.1	7366.5	8057.1	7773.9	2740.5	8806.3	12721.9	8979.3	9470	9239.9	8112.2	8224.3	10111.1	9617.3	10741.1	9759.4	10679.9	9792.5	8983.2	9720.1	12816.7	6662.6	10472.4	5545.9	9047.1	11230.3	7796.1	7022.8	8790.7	7775.4	10040.1	8917.2	10169.7	8939.7
3037-62_1	2994.1	2301.6	2874.1	3068.8	4260.5	2538.5	2329.1	2951.3	3196	2246.5	3264.1	2930.4	3637.7	3159.3	2834.5	3910.9	3983.2	3001.9	2706.4	4124.5	3132.3	3510.2	2670.4	2859	3179.2	2540.1	2646	3493.8	2816.3	2245.9	3650.6	2840.7	2644	2522.1	2723.2	3245.2	3138.2	3386.7	2890.1	2829.7	2794.9	4969.5	3277.6	2578.3	2328.1	3270	2721.4	2422.5	2554.2
3038-9_2	38624.2	33199.5	30479.1	78291	18609.9	22948.8	36826.4	38354	56705.7	49862.3	1424.7	28870.8	59079.4	23384.3	56715	27209.6	31757.8	47233.8	24570.3	42749.8	1880.6	31651.7	6272.1	20574.9	30669.3	21829	32570.7	3335.5	2497.2	8422.3	23022.9	57219.2	25032.2	31711	36783.1	6700.2	35729.3	21779.3	38514.3	31705.5	28583.3	1000.7	31309.6	34429.2	3482.3	42844.9	72516.4	16595.3	2545.4
3040-59_1	2209.5	2759.3	1877.7	1802.6	2379.75295350308	1827.4	2363.3	2347.95358216037	2086.05875968686	2072.8	1648.4	2316.8	3268.8	2106.75835046655	1899.1	2800.84462873636	2648.9	2098.5	2819.5	2491.4	2108.1	2375.3	2156.45736794243	2068.9	2241.75568163846	2079.8	1978.7	2632.64795389847	2512.5	5082.59951961094	2009.1	2190.05670370077	2243.4	2049.4	1917.4	2481.4	2033.55979756445	1987.76070298909	1669.7	2050.9	2527.8	3141.53789340503	2223.3	2557	3123.53824924877	2349	2861.44343072908	2142.95763482524	2306.95439269334
3041-55_2	6489.2	6768	5263.3	2684.5	2830	6961.7	4673.8	7087.2	6673.8	3769.1	5309.6	6977.4	4767.1	6139.2	4094.3	5898	3681.4	4685.2	3290.7	5432.8	4317.4	3148	5350.8	7196.6	4582.1	3602	4813	5166.6	6110	3674	10856.1	7211.7	6674	6480.6	6571.3	5336.8	4469.5	4038.5	4857.2	7776.5	7078.5	6084.1	6915.1	3879	4381	4791.2	7573.9	6178.7	4158.9
3042-7_2	1584.7	1370.8	1733	3359.5	1607.2	1690.8	2016.2	1726.9	1318.4	1670.6	1404.5	2126.4	1602.6	1481.9	1836.3	1914.8	1166.8	1816.2	2191.3	1593.2	1758.5	1916.4	2212	1286.9	2006.7	16481.3	1452.7	1609	1863.7	2404.8	1738	1287	1227.6	4115.3	1831.6	1527.7	1478.4	1955.9	1774.7	1400.7	2180.4	1827.7	1297.1	2330	2112.6	1484.6	1423.2	1788.9	1971.9
3043-49_2	21306.3	55779.6	17780.5	15179.1	46911.2	24631.7	19331.4	19183.6	32612.6	23611.2	18257.7	15834.5	41531	12352.9	28402.8	25760.2	27512.7	23911.4	17108.9	22873.2	17501.2	15828	26332.3	26025.4	25817.5	21995.8	15434.7	17717.7	12482.4	18450.7	41863.7	20283	25359.5	20301.3	16247.5	23906.2	30793.2	34984.3	30761.9	26432.4	20535.2	20174.5	50794	18289.5	25651.4	21819.1	45383.5	18689.3	16546.7
3044-3_2	39601.2	50186.4	25799.3	20633.3	36011.1539246545	20960.6	38561	39241.3587617025	17626.2263942714	31356.9	17208.5	41511.1	42918.1	23970.7358948135	18725	46177.0691475343	40565	28260.3	53218.8	38153.1	20883.3	34255.1	30406.3455317728	42013.1	22693.4339821265	40307.6	30773.5	33690.6504498326	42378	51488.6771013651	27228.8	24720.0370168493	36152.2	32032.3	30971.5	46582.7	28352.9424569185	23621.2353714563	18623.2	27340.9	43398	47912.471746201	37508.7	29513.2	50360.8754125462	27212.7	43352.6649181496	28531.642724512	33774.8505759175
3045-72_2	1741.4	1870.7	987	1145.9	1391.2	1887.8	1626.9	2069.1	2579.2	1214.8	940.2	1211.4	1081.5	1151	1050.7	1786	1197.5	1345.7	1168.7	1655.2	1424.2	1098.7	1255	1475.3	1118.7	839.3	1058.6	1133.9	1554.9	958.4	2495.5	1589.7	1759	1522.7	1470.6	1691.8	1443.2	1075.2	1195.6	2398.4	2461.9	1182.8	2142.4	1007.5	998.7	1606.1	2773.1	1927.9	1376.2
3046-31_1	1794.6	2052.4	1310.9	2069.3	4667.21080484331	2135.8	1512.7	1898.44507122507	1534.03641975309	1069.4	1508.8	1497.3	2865.9	1386.63292022792	1147.5	1724.44094017094	1632.1	1275.4	1659.3	2033.8	1796.9	2224.5	1910.54535849953	1676	1752.64160968661	2061	1553.2	1765.54191595442	1331.7	2712.06438746439	1352.3	1133.62691358025	1469.7	1784.3	1311.9	1124.3	3156.57494064577	3153.17485992403	1898.9	1712.7	1374.2	3329.57904795822	1950.4	1821.9	1458.13461775878	1369.9	1567.33721035138	1301.4308974359	1479.33512108262
3049-61_2	8177.4	6173.7	7368.2	11374.8	7149.9	6607.7	7789.4	7615.6	6547.9	10369.5	8301.3	5983	8890.7	10772.2	7987.6	7171.1	6298.9	6695	8600.7	6972.9	7545.8	9575.7	9504.1	7909.6	11493.7	8464.5	4659.2	10278.4	9349.7	14714.7	5121.5	11313.1	4905.4	5292.1	9750.9	8389.4	7522	8738.2	9016.8	6447.8	6874.1	8036.5	6010.3	7650.8	10584	8136.1	5942.9	9850.3	14689.1
3050-7_2	131864.8	89660.7	135715.5	114400.7	85192.9352415988	148310.1	111416.9	97611.6403788209	130697.054065201	111919.3	109693.4	112366.6	122911.3	104519.243236276	164029.4	137992.457083076	92099.3	139805.4	131957.3	100668.3	141251.6	164244.7	97438.3403071321	130389.4	79410.9328497689	130084.8	130408.4	132398.554769057	121996.9	90441.5374127781	123881.7	142547.758967459	92613.4	98924.5	130707.4	136904.2	57570.5238150886	83258.3344413162	89531.9	133371.5	112386.9	107411.944432894	127977.7	122422.9	112649.246599399	109340.6	149705.361928331	104463.443213193	142303.958866607
3052-8_2	2113.5	2368.7	1428.5	1520	1379.16634455832	1884.8	1683.7	1395.96593460224	1673.55916056613	1688.5	1727.2	6860.6	1634.9	1805.15594924353	4104.1	1642.5599170327	1273.8	1404.8	1381.5	1473.1	1775.3	1500.8	1519.46292093704	2042.6	2083.04916788677	1440.8	1445.4	1863.65452171791	1677.5	1725.85788433382	1868.9	1848.45489263055	16649.8	2489.5	1958.6	1318.5	1507.96320156174	1565.8617886774	2649.4	2123.6	1364.7	1457.3644363104	1597.8	3868	1980.25167642753	1981.6	8710.28744509517	1569.66169594924	2870.92994143485
3053-49_2	1780.2	2169.2	1782.7	2351.7	1920.25442614391	2044.3	2075.3	2168.34853806721	2517.04026248339	2742	1802.2	2135.9	2064.3	2463.74152743497	2105.8	1925.55430036074	2152.9	1971.1	1883.3	2417.2	2338	2028.3	2896.73125118663	1838.5	2237.34690051263	2076.3	1973	2158.94876115436	2331.1	3264.92251281564	2182	1957.55354091513	1756.6	2233	1931.4	1860.6	1925.05431222707	1962.75341750522	2234.4	2080.4	2162.8	1840.25632475793	1980.9	2742.8	1962.45342462502	1762.3	1857.05592604898	2185.94812037213	2257.34642585912
3054-3_2	5336.3	15276.1	7492.3	16468.5	4651.22347620682	7087.5	11922.7	6298.03178817306	7856.13965243989	16363.2	8496.4	6996.4	11998.3	13527.7682789566	7742	2923.61475641517	8379.2	9620	9012.9	14985.6	3984.5	13810.2	15331.5773833559	7054.4	8953.84519290949	8480.8	12139.1	8432.04255920535	6706.1	14179.2715673013	14735.9	8652.94367416365	12133.7	7829.3	2920.9	812.4	18323.0924824857	13704.2691698128	11331.7	13263.3	375.3	12309.7621312915	7098.2	9579.3	10553.1532651269	5417.6	7457.03763804486	6546.23304092387	6938.53502099695
3055-54_2	757.2	560.9	446.3	506.1	443.368984331281	599.5	509.1	629.755945719082	480.666375209849	725.5	453.5	497.6	485.5	590.558687744824	1457.9	528.263045607163	430.9	481.8	458.6	511.4	644.9	602.9	755.447153049804	565.3	556.661059037493	425.3	467.7	638.855309177392	690.5	742.148083379966	604.2	601.557918298825	429.3	689.5	456.5	456.7	494.265423894796	830.741885842194	527.3	444.8	518.9	14551.0820858982	541.4	851.6	555.461142977057	446.7	884.33813654169	507.564493564633	532.7627308338
3056-11_1	1693.4	1295.7	1478.2	2151.1	1652.5	1897.2	1624.1	1631.2	1767.3	1317.3	1315.9	1719.3	1498.1	1672.6	1473.3	2296.6	1367.1	1541.5	1348.9	11441.1	1668.8	1625.8	1736.6	1448.1	2084.5	1733.5	1371.2	1699	1392.3	1672.9	1666.6	1593.2	1651.1	1880	1592.6	2023.1	4826.8	1433.5	1462.1	2122	1299	18767.3	2970.1	1392.3	1682.3	1731.7	2857.7	4215.8	2062.9
3057-55_1	7861.3	8927.7	6423.7	4674.2	11620.7315698975	5311.6	6748.9	8484.25003945354	8756.94843363561	10751.6	8542.7	6320.2	8193.3	9439.0444170298	7950.3	7356.85667824756	7923.1	9109.4	9546.1	9361.1	7123	9950.2	8767.84836945001	6945.8	6136.26386585797	6282.6	6662	9819.5421764221	8650.4	6381.06242433165	6421.8	5875.86539924626	6040.7	6587.1	6671.4	5639.9	7540.45559710282	8427.45037392533	7751.8	6380.4	7000.8	10556.0378394771	7468.2	6634.4	5366.26840007066	8907.6	9238.54559769167	6231.86330290896	8621.54923095042
3059-50_2	2337.3	1893	1451.9	2758.3	2098.34990724003	1562	1805	1522.23620492817	1925.8458043954	2028.8	1412.4	1679.7	1799.4	1804.54291932261	2541	1947.74632527828	1588.3	2147.1	1841.5	2427.8	1683	2267.5	1398.63326515079	1935.5	1234.72936685377	4920.3	1582.4	2480.95900723052	1767	2274.45409570926	1644.2	2251.05353914946	1521.3	2530.6	1674.2	1795.7	2049.24873941585	1231.42928836457	2290.1	2313.5	1393.9	1387.53300114166	1560.6	1834.6	2765.56577632956	2729.1	2515.15982066407	1346.93203548663	1837.04369232233
3060-43_2	77349.5	74244	92917.3	80959.1	55379.6336452028	73717.2	72226.1	68379.4415430732	79776.048466939	83154.5	69609.7	76236.9	76515.8	68829.3418164045	91476.2	76062.246210665	85511.5	76566	69047.1	76613.4	72799.1	100805.5	70976.043120606	68139.7	70558.8428671412	69132.9	90288.2	75239.4457107828	48602.3	87209.6529831323	66622	78589.0477457916	65835.9	66306.5	89057.6	56909.3	80211.448731461	70393.4427666544	90373.4	65840.8	76733.7	72824.2442434574	72011.4	83869.6	91707.7557158983	89113.4	78459.5476671154	61799.537545535	74862.4454817411
3061-61_2	2219.5	1628.1	1852.9	1910.2	1824.2	1808.2	1777.3	1835.7	1643	1695.2	1696.2	1697.1	2184.4	1588.9	1929.4	1825.3	1884.3	2222.7	1263.4	1715.4	2409.9	1657	1612.5	3047.2	1597.4	1526	1755	1599.6	1871.5	1685.1	1478.1	1516	1666.9	1623.6	2122.4	1838.9	1307.4	1944	1548.3	1732	2019.8	1827.7	1798.2	1359.7	1994	1646.1	1794	1724.3	1894.2
3065-65_1	893.2	609.5	707	741.5	709.555892590751	673.9	723.5	670.258335405271	640.060212580806	683.2	709.4	725.3	794.5	720.755196419692	626.7	839.647805818001	750.6	1384.6	615.7	1040.3	726.3	986.4	1026.53618846345	716.3	1411.31227001492	639.2	650.2	708.055985827946	614.2	656.959162108404	779.3	735.254295126803	570.4	706.8	767.4	887.1	1454.30959721532	928.142304823471	730.9	671.4	596.2	968.339806066634	814.3	963.3	743.653772998508	855.7	852.347016409746	726.554835902536	594.063071854799
3066-12_1	10802.5	7875	9108.3	9101.6	6498.2	9555.1	7440.1	8730.6	7090	7750.2	9332.6	10961.6	11779.5	6214.9	8192.2	11768.3	7131.1	9427.2	7517.4	9362.5	7352.4	9181.3	8925.5	9001.6	8918.1	8452	8447.7	11287	8585.1	9430.4	9860.8	8792.5	7666	7167.9	11848.5	5995.6	10413.5	11019.4	9197.7	8111.9	7847	11583	7369	8346.1	7073.8	6957.7	7838.9	7603.4	7028.7
3067-67_1	1441.5	1423.9	1889.9	1946.1	1494.5	1346.9	1272.6	1489.4	1402.5	1323.3	1453.6	1660.6	1324.9	1503.5	19378.4	1904.1	1353.1	1489.9	1135.5	1688.9	1330.4	2089.3	1571.3	1065.7	2653	1266.7	1362.2	1346.4	1153.4	1534.2	1457.5	1540.4	1122.4	1504.4	1482.3	1658.9	1793.2	1427.9	1705	1407	1298.6	2514.7	1523.4	2057.6	1244.6	1372.3	1508.5	1742.2	1565.8
3069-52_3	9237.3	10052.8	17342.6	5229.9	15538.8605140587	26939.9	5632.9	9621.53746981852	11754.7457773191	15368.8	14309.7	6089.5	26525.5	8936.93480372303	17315.2	10703.4416831529	20100.4	13301.6	15646.2	9641	9933	15402.1	7665.22985123452	17185	18518.6721185451	16455.1	21954.4	13287.7517474102	14402.4	10382.540433445	5610.8	9676.63768439909	11313.1	22804.9	8881.8	6300.9	9217.33589570839	8074.2314440377	9177	6060	6981	33785.3315725524	12302.1	17070	16775.3653294649	10128	13418.1522552379	15468.9602418413	9067.83531349793
3070-1_2	1099.8	1184.6	1201	1071.6	1015.96300072833	1154.7	2247.9	1327.55165331391	1250.05447560087	1418	1114.2	1245.1	1239.4	1400.94898033503	101391.3	1191.756598689	1425	1152.9	1178.4	1188.1	1395.3	1487.2	1204.35613983977	1157	1148.25818281136	1169.9	1188	1446.0473379461	1392.5	1567.54291332848	1198.9	1431.54786598689	1139	1648	1192.7	1224.2	1261.55405680991	1323.85178805535	1292.8	1140.7	1515.1	1214.35577567371	1180.3	2613.4	1533.64414785142	1418.8	1259.85411871814	1262.15403495994	1457.24693008012
3072-4_2	1871.6	2035.9	1899.9	3747.1	2025.96902140673	2056.3	2212.1	2007.1693088685	1803.07242966361	1992.4	1791.5	2203.8	1748.2	1984.56965443425	2048.1	1946.67023394495	1808.5	1972.6	1952.3	1711.4	2175.6	2416.5	1927.27053058104	1597.5	1985.96963302752	2159.8	1904.9	1900.77093577982	1794.9	1838.871882263	2105.5	2077.7682293578	1765.3	2067.8	1952.8	1933.5	2370.26375688073	2119.76758715596	2147.7	1950.6	1986.5	2583.36049847095	2258.7	1853.3	2224.16599082569	1838.9	2293.36493272171	2102.06785779816	2064.06843883792
3073-51_2	11506.1	11893.1	7526.5	3517.7	4841.5	11096.7	10178.6	7982.3	10285.4	9373.9	7455.1	9813.3	9996.8	9907.7	10065.5	7341.4	6046.8	6931.9	8838.7	7622.8	8284.9	5482.9	11249.6	10520.4	8289	8264.4	9771.3	11652.5	9251.9	12079.4	8601.6	10681.4	10469.5	8660.2	8334	10243.5	9410.8	5451.6	9221.5	13033.7	6787	8400.5	4464.1	7877.4	12649	10934	12295.3	6448.5	5458.2
3074-6_2	188111.1	205475.6	248660.5	209414.6	189631.1	151468.9	190239.3	212568.1	190396.8	221549.1	165299.1	209633.1	181048.7	157886.8	216120.9	222419.3	217892.8	213444.3	258580.2	178911.1	198528.2	212594.2	193059.8	257612.2	265049.5	223122.8	224029.1	151884.3	196079.3	169855.1	231500.3	192291.1	238382.7	179711.8	239335.3	193439.8	204605.9	206805.3	224575.3	196064.7	231511.3	213768.7	208706.4	269027.9	233899.6	208189.5	219224.1	175751.4	169552.7
3077-66_2	2696.2	2537.9	2887.7	2699.1	2258.65674314386	2309.9	1953.8	2623.94974720392	2204.45778113988	2735.2	2588.9	2717.9	2678.4	3066.34127470507	2849.9	3268.0374119044	2752.3	2260	2471.3	2480.8	2017.2	3190.2	3185.23899762525	2279.3	2172.95838440325	2424.9	2221.6	3562.73176804045	3196.4	2643.44937375517	1995.7	2309.35577217711	2139	2561.1	2733.1	2578.6	2636.94949823809	2216.45755132526	2937.7	2220.5	2345.9	2980.94291021909	2292.6	2486.6	2449.25309292171	2340.2	1974.46218592002	2618.24985636587	3260.53755553853
3078-1_2	1005.3	1163.9	861.9	11101.1	940.9	1008.8	1002.7	1044.7	900.5	1018.2	1288.5	1083.2	961.2	946.6	1235.1	926.1	1208.3	982.7	922.9	993.4	1100.5	1066.1	935.7	822.8	1243.1	949.1	997.9	858.9	976.4	985.7	1028	1049.1	1713.1	1025.3	931.7	1017	927.9	1022.5	1220.5	926.3	1204.9	1898.6	1098.5	1005.4	1171.6	1013.2	972	1005	1005.5
3079-62_2	4529.9	5413	3893.9	4435.2	5444.35890569549	4592.6	6131.4	4030.94361313079	6917.97484960616	6820.8	5644	5047.4	6981.4	5713.76182052281	5339.2	4113.34450467411	4483.5	5077.8	4343.5	4241	4621.4	4873.9	4531.7490316368	3578.6	6560.77098480914	5588.5	6133.8	5585.86043668311	5005.3	6578.77117956375	4275.3	4285.24636458063	3979.8	4719.9	4458.5	4551	6251.86764260365	4530.14901432528	4795.6	4842.8	4121.3	4647.85028780403	4871.8	4421.3	5211.15638254133	4895.8	4443.34807517528	5526.65979615684	4280.24631048213
3081-70_2	1090.2	1332.3	852.9	1251.3	1138.6	1136.4	1416.2	1130.3	975.4	1288.8	950.1	1149.1	1032.2	997.5	1006	1152.6	1043.6	1119.7	1258.7	1123.9	1075.9	1167.5	1160.5	827.9	1010.1	3063.8	973.8	1057.1	922.3	3164.5	1180.2	1365.4	1099	1206.1	898.9	1269.7	1107.9	1528.1	1146.4	846.3	1269.5	1321.2	1850.8	873.8	998.1	981	996.4	1032.6	1022.2
3082-9_2	616.7	623.1	575.9	962.7	918.7	746.5	605	712.7	636.2	654.6	924.6	679.1	2013.2	756	846.5	697.7	669.8	663.6	630.1	920.9	716.1	755.8	753.2	525.5	645.3	480.3	668	823	601.6	997.9	540.4	743.6	581.2	817.5	565.3	620.9	724.6	638.2	653.7	522.8	686.2	833.6	704.8	555.8	845	575.4	1009.9	691.1	786.8
3083-71_1	1107.7	1917.1	1236.7	1379	1385.34888488955	1124.3	1039.4	1708.6602935987	1271.54486908039	1080	1169.3	1412.8	1161	1148.34052156115	1031.1	1466.45174677112	1413.9	1176.3	2525.7	1195.9	1266.2	1586.9	1346.2475051168	1706.6	1592.45619309761	1255.7	1311.5	1250.44412449714	1213.7	1290.34553250053	1515.4	1361.24803444139	1029.2	1366.6	1344.7	1469.9	1225.54324581834	1259.94445973604	1253.4	1187.3	1139.4	2926.70327475475	1394.6	993.3	1167.24118851013	1538.4	4205.24839085327	1339.24725809867	1154.54074034865
3091-70_2	7985.6	3126.1	2226.4	2677.4	2312.97266215961	3016.5	3478.7	2757.96740260968	2207.57390790469	3896.3	2868.9	2943.1	20468.3	2880.16595830182	2942.8	2413.57147314675	3891	8127.7	2842.5	2207.3	3353.6	2907.2	2486.67060916225	3686.2	2664.96850179652	2451.7	2245.1	2473.97075926626	3129	2741.66759526286	2653.7	4631.74525576778	3269	2269.8	3781.4	2509.3	2560.66973454047	2593.86934214259	3102.3	2745.5	4533.2	2541.7699579236	3400.5	2394.9	2623.96898638427	3870.5	2788.26704448752	2503.07041532716	3284.66117743003
3115-64_2	3081.3	3768	2475.3	2361.6	24191.7681814937	2574.7	3239.2	2639.95287733828	3279.94145366272	3051.8	2632	2560.3	4609.9	2614.45333250036	2685.3	6556.88296087391	2454.8	2599.3	2473.8	2470.3	2431.9	2767	3353.84013458518	2248.5	2941.94748679138	3233.6	3119.4	2921.44785270598	2442.7	2585.25385370556	2492.1	2569.85412858775	2963.9	2521.1	2360.7	4321.9	4345.32243681279	4058.22756140226	2773.2	3072.6	2232.9	2615.45331465086	6615.6	2157.5	3486.2377713123	2278.3	2629.55306297301	3065.14528773383	2629.45306475796
3122-6_2	4320.7	3547.1	2980.5	4443.9	4890.04255726536	3686.9	5116.3	3832.1549841419	5695.73309291672	5162.2	4956.2	4150	3680.7	4541.94664630565	3626.3	3969.05337601316	3662.4	7838	4271.7	3197.4	5237.3	4345.8	4288.04962880301	3913	3832.05498531658	2922.5	5229.1	3762.55580171502	3675	3656.45704804417	4261.5	3872.15451427229	5032.3	3009.8	3990.3	3975.3	3515.15870785857	4121.95157993657	3410.7	4617.9	3702.4	3771.35569834371	3840	3728.5	4624.24567954893	6633.5	4316.14929871961	3323.56095853401	3684.25672148479
3132-1_1	1298.5	1376.9	1286.1	1136.4	2862.1	1172.7	1110.6	1291.4	1656.4	1247	1217.1	1882.9	1315.2	1225.5	1237.8	1733.3	1138.1	1114.9	1183.8	1249.6	1160.2	1536.8	1434.1	1304.9	1196.3	1343	1272.9	1264.6	1077.9	1334.5	1346.4	1453.5	1120.7	1235.6	1335.5	1556.1	1422.6	1309.3	1066.3	1345.7	1382.7	1157.6	1541.5	1789.2	1441.7	1326.5	1601.4	1114.9	1224.5
3143-3_1	1119.4	1306.6	1442.8	1302.2	1513.4	1262.6	1203.9	1577.1	1447.8	1223.9	1251.5	1681.1	1190.2	1516.3	1288.6	1674	1167.7	1426.6	1231.1	1074.5	1407.9	1763	1584.8	1017.1	1825	1235.8	1172.5	1433.5	1039.9	1328.7	2199.2	1642.6	1100.4	1233.4	1489.7	1967.4	1515.8	1270.5	1379.8	1233	1115.8	1360.9	1368.9	1188.3	1249	1543.5	1582.2	1846.3	1460.3
3148-49_1	1339.4	1752.7	1507.2	1360.3	3235	1494.3	1600.7	1755.1	1809.9	1799.3	1804.1	1841.9	2089.5	1473.2	1539	1518.2	1956.2	1742.9	1755	2395.2	3340.5	1832.6	1857.6	1422	1753.2	1595.9	1632.5	1798.2	1249.5	1424.5	2436.3	1498	1438.2	1564.4	1631.2	2228.3	1675.6	2592.6	2133.7	1290.8	1618.4	1895.9	2169.6	1413.3	1335.5	1642.4	1448.9	1632.6	1685.5
3151-6_1	1124.3	1905.2	1384	1244.7	2172.5	1558.4	1344	1550	12305.5	1749.9	90588.8	1623.1	1360.2	1627.2	1202.2	1732.5	1332.2	1422	4596.4	1429.5	1623.2	1490.5	2393.6	1172.1	1559.1	1351	1576.1	1651.2	1091.1	1485.4	1616.4	1639.3	1146.3	1407.5	1521.8	1615.4	1433	1617.9	1668.6	1198.6	1323.6	1449.1	1575.9	1188.9	1412.5	1510.2	1472.7	1459.3	2194.7
3152-57_1	3595.7	3297.7	2849.9	3994.3	3658.2	4738.1	3107.7	2948.3	3237.9	2922.6	2800.8	3526.9	2856.2	3024.7	3084.9	3340.1	3289.4	3051.1	2930.6	3625.7	3624.9	2940.8	3327.9	3062.4	3085	3171.1	3077.3	3405	2600.1	3233.6	3253.2	3272.9	2917.2	3642.2	3638.2	3968.2	3788.6	3899.3	3918	3363.6	2958	3659.5	2931.1	2952.6	3426.1	3302.6	3542.1	2979.4	3618.1
3166-92_1	3727.3	3636	3195.3	1287.5	2024.7	5630.5	3965.6	3244.2	3406.1	2778.4	3910.9	4619.9	3852.5	2786.3	4211.9	3504.4	3623.4	2555.4	4330.4	3220.5	4736.3	3603.2	4783.1	5595.7	5005.6	4875.4	5970.6	4526.6	4660.9	4354.2	4550.6	5566.5	4762	4135.3	3327.8	3841.7	4003.7	2613.1	1659.6	5436.8	4923.3	2971.5	2246.4	2681	4772.5	3917.5	5966.5	3581.1	4531
3168-8_2	744.6	828.2	836.3	758.3	808.450880923451	954.5	790.7	831.949453219927	799.251439854192	885.6	751.5	883.6	824.3	977.340619684083	881.6	857.047928311057	887.7	920.6	893.5	768.2	919.1	944.2	820.05017618469	744	1065.1352855407	805.6	933.4	977.140631834751	800.9	818.950243013366	845.3	877.646676792224	817.4	914.7	866.9	816.4	900.445291616039	773.153025516403	868.3	953.2	793.6	872.646980558931	760.2	826.1	890.845874848117	1015.2	983.740230862697	849.948359659781	873.946901579587
3169-70_2	2870.9	2529.2	3606.4	3287.2	2125.32834489197	3100.1	4345.3	2481.73309815951	3164.74220725527	4768.6	9330.9	5126.8	2783.3	3037.3405081355	1318.1	2848.83799413177	2013	5003.5	2300.9	1972.8	3017.4	3642	2210.62948252867	4764.3	3154.94207655375	3490.6	1450	3430.94575753534	10532.4	1485.1198066151	4408.2	3314.2442011203	2769.1	3890.4	2169.6	11046.3	2253.930060016	2456.83276607095	3356.5	3553.1	3969.2	3666.94890504134	4036.1	3173.3	1741.42322485996	2848.4	2224.029661243	2076.52769405175	2320.83095225393
3170-6_1	10390.4	8274.7	6739.8	7009.6	50281.7	9637.7	8479	7586.8	12402.6	8325.1	6639	6994	11319.6	6330.6	7706.7	14998.6	6720.2	7020.2	6591.4	6692.2	5978.2	5877.2	8663.3	9306.1	8682	8765.3	6908.4	7101.6	7226.7	7311.3	7906.2	7583.8	7688.6	6804.2	7391	12082.6	11478.4	7709	7673.8	8162.2	6844.9	7612.8	15624.9	5672.8	11459.7	8558.3	8186.7	7107.3	7231.4
3171-57_2	21404.9	64124.2	22557.1	19331.9	54090.8851732413	31079.2	22030.2	21919.8345156739	30295.7477046552	26131	32403.8	15847.9	42595.1	15091.1237629671	33998.1	26801.1422019374	36182	27620	21515.1	20411.2	21682	22608.1	30628.848229166	27861.1	33931.6534298689	24564	17625	33536.4528075734	14870.6	23407.5368582577	39429.8	21514.7338777895	25861.6	24825	19855.1	24346.7	35244.4554970491	40159.3632362204	29353.9	25460.8	23378.7	25488.5401350721	43883.8	22683.8	28995.1456566856	19075.8	45760.072055276	23761.5374156783	17958.8282785465
3172-28_2	1675.8	2663.9	1938.1	1589.7	1714.5	2180.7	2250.4	4742.4	1654	1941.5	1697	2070.9	1579.8	2116.5	2009.9	2214.4	1919.9	1656.6	24984.1	2006.4	1823.4	2314	3870.2	1733	1852.2	1718.9	1809.3	1951.8	2689.8	2367.6	2971.6	2032.4	2129.6	1759	2706.5	2256.7	1953.4	1932.3	1939.7	1988.1	2014.4	1857.4	1884.2	2705.1	1753.6	8521.1	2482.9	1607.4	1922.7
3173-49_2	10201.2	5984.7	22575.7	21468.9	16146.633506956	17478.5	22730.8	7498.21556004715	13617.9282594711	28526.3	17206.8	17691.8	15344.1	23571.8489155156	22878.2	9542.31980190418	12212.7	15542.6	11585	6985.9	46759.8	20430.8	8002.91660738595	15555.2	8324.21727413839	63458	9715.4	13729.3284906451	62138.1	7709.6159987383	48369.8	24697.7512519507	17957	16552.4	11878.4	23445.4	16123.633459227	11987.6248763198	8918.3	9519.9	8535.9	16377.3339856979	11605.9	9667.9	9136.6189600073	19291.9	13599.5282212879	14876.6308714888	50565.6049320589
3174-2_1	1499.6	1710.6	1890.5	1704.4	2920.3	2818.8	1565.3	2225.5	2758.5	1625.1	2522.6	2082.7	2181.2	2368	3077.8	2263.8	1724.3	2194.3	1895.3	1823.1	1901	2484.7	3272.7	1376.8	5746.7	1805.9	1707.4	2098.4	1458.1	2234.1	1910.1	2127.8	1822.8	2074.7	1943.3	3131.2	1968.4	2460.2	1577	1669.4	1634.1	6015.3	1693.7	5380.8	1977.5	2057.6	2579.5	1968.4	2128.1
3175-51_5	11936.1	8986.3	10111.8	7328.2	5821.13544609801	9253.9	4515.6	10399.4633244836	7586.74619726715	9266.3	10000.3	10916.5	9107.3	11320.4689326773	9872.5	9686.75898467946	7815.8	8381.6	8500.9	6857.9	8526.3	8120.5	10786.1656791943	10937.6	12235.6745055534	7880.8	11075.8	8468.85156858924	9430.7	10442.2635851033	10860.5	11909.9725222866	7129.4	10677.1	10426.2	9283.1	7221.04397043063	8663.45275355612	8904.6	7749.4	11482.7	9816.05977201871	6380.2	11499.3	9900.96028899552	13169.5	10237.8623404618	8947.25448168355	7255.04417746492
3177-49_2	3623	4387.8	4764.4	4697.6	3247.2	5480.8	4661.8	4567.1	3197.2	4318.8	4392.7	5485.6	3595.3	4644.8	5501.2	3914.3	5020.4	4699.3	5321.9	3853	5309.3	4785.5	4391.3	3617.8	4594.6	5837.8	4245.5	4755.8	4716.4	3890	4654.1	4576.6	4494.6	3791.2	5324.3	4985.6	5043.4	3430	4917.2	6123.9	4667	3763.8	3877.3	4744.7	4030.7	4788.8	4148.9	4537.8	4777
3178-5_2	3487.8	1594.7	1556.5	1901.8	1252.3	1559	1530.1	1576.2	1377.7	1663.8	1379.6	1604	1459.5	1915.4	1841.3	1536.6	1547.6	1870.1	1740.2	1424.6	1738.2	1812.8	1633.7	1269	1779	1631.1	1488.4	2576	1434.6	1821.7	1528.9	1542.1	1951.1	1458	1645.9	1570.4	1654.5	1420.3	1499.4	2397.3	1778.5	1581.4	1200.6	1507.6	1645.1	2252.6	1629.6	1603.5	1612.8
3179-51_2	13055.6	13072.7	10321.4	13228	8115.33199585232	10149.4	21218.5	8536.53365649987	12436.8490340488	15248.9	6442.3	10906.5	10446.6	15109.5595715908	19903.6	35916.6416064754	8743.2	10744.2	7200.9	5940.3	8577.3	15164.2	6732.02654197354	11595.8	9745.1384215963	8480	6434.7	10635.941933716	12072.3	9452.13726639751	13381.3	18305.9721739028	12148	9816.5	6650	16025.7	11380.1448678421	9715.23830371083	17826.6	8720	12525.7	10648.2419822107	15147.7	9381.2	15569.0613832421	8826.5	12838.5506178145	9407.53709055497	13731.9541401851
3181-50_2	1698.9	1423.5	1286.6	1401.2	1560	1789.1	1447.5	1615.1	1659.2	1379.6	1160.1	1678.1	1845.2	1832.3	1674.6	1829.5	1229.8	1725.1	1487.2	1192.9	1186.4	1688.1	1228.3	1217.4	1356.1	1467.6	1439.4	1682.3	1485.6	1328.8	1310.8	1312.4	1115.6	1804.9	1598.2	1443.2	1573.5	1837	2138.8	1389.3	1500.1	1477	1403.2	1348.5	1309.3	1306.2	1841.1	1352.4	1532.3
3182-38_2	3486.6	7982	4355.7	4308.2	3612.95987695451	4653.3	4159.3	4260.35268745558	3535.26073982765	4334.4	4437.6	4789	3802.4	4203.9533137882	4366.6	3902.95665644989	4368.8	4497.2	4510.5	3644.2	4350.2	4524	4035.95517945984	3695.6	4631.94856076759	4496.1	4185.8	4369.05148032161	3738.8	3694.55897077115	4328.7	4055.55496179815	3889.3	3706.5	4402.6	4533.2	4495.65007440476	3541.06067541756	5407.1	4708.3	4242.8	4463.65042977079	3445.8	4125.5	4104.45441875444	6218.7	3986.05573360874	4293.95231432125	4086.95461309524
3184-25_2	1252	1341.8	1282.4	1250.3	1468.5	1405.8	1475.2	1332	1277.1	1337.4	1587.3	1708	1561	1188.9	1487.1	1200.5	1188.3	1396	1414.2	1264.2	6148.2	1315.7	1242.6	1082.5	1283.5	1618.8	1157.7	1547.8	1372.3	1312.5	1294.3	1524.4	1403.8	1574.9	1352	1629.2	1453.3	1160.5	1342.9	1212.9	1170.7	1365	1238.9	1341	1214.2	1664.3	1085.7	1314.8	1349.1
3186-2_2	2774	2775.5	3109.9	2711.4	2445.15714986682	2770.4	2194.2	2918.0488626805	2006.06484473574	2055.6	2943.8	3099.6	3190.8	2490.75635076405	1584.2	2704.85259883639	2951	3064.3	2340.1	2863.8	3009.9	3221.2	3145.14488293846	2416.8	1689.9703841301	3091.5	2540.7	3521.13829384551	3360.5	4222.62600063087	2998.8	3266.84275024534	2482.1	2215	2936.8	2998.7	2943.74841230899	3424.23999193888	2823.7	2571.9	3134.1	2890.2493498528	1663.3	2648.3	3051.44652495444	2109.2	2122.56280316837	2538.35551661293	2401.15792093088
3187-52_2	749.8	380.2	353.8	407.1	581.170283018868	382.7	425.2	463.756083696178	413.75003628447	411.9	412.7	427.4	432.3	439.153108369618	379.7	441.25336236091	361.2	515.7	443.6	313.2	357	464.7	426.651596516691	361.4	731.388449443638	370	396.9	593.671794871795	344.9	359.943529269473	358.7	489.959252539913	308.5	434.2	431.6	399.3	409.549528301887	392.247435897436	393.7	372.1	493.2	443.253604257378	356.3	375.2	416.750399129173	683.9	433.552431059507	438.653047895501	401.548560716014
3189-61_2	620.6	547.2	742.5	714.8	777.5	682.7	529.3	741	702.5	571.9	618.8	775.2	644.7	660.2	622.2	893.8	614.6	724.5	769.3	837.3	552.1	870.7	752.8	441.5	825.3	734.5	688.2	673.8	510.9	660.7	698.2	658.6	498.2	697.4	759.9	892.7	800.1	607.5	613.8	556.4	514	690.6	1029.3	737	612.8	802.8	691.3	769.6	732.6
3191-50_2	679.4	873.1	772.8	793.3	740.4	835.7	685	920.2	864	883.1	983.9	1000.8	888.7	1074.5	871.4	875.5	813.3	858.1	736.3	822.6	723.3	1097.6	911.9	710.4	1295.9	838.1	846.7	994	841.3	836.5	846.9	976.4	689.2	969.9	1057.6	964.6	920.7	794.3	767.1	891.3	614.1	1118.5	708.6	915.5	967.4	1101.7	958.8	1013.4	861.5
3192-3_2	2126.3	2190.7	2441.9	2857.2	2751.6	2238.9	2282.4	2556.7	2063	3249.9	2345.9	2606.2	2136	2436.1	2539.1	2351.3	2398.3	2446.2	2641.3	2178.8	2432.9	2559.1	2521.5	1877.8	2832.3	2676.7	2161	2542.3	2067.1	2314.9	2348.8	2280.6	2046.2	2029	2409.4	2558.4	2622	1939.4	2473.5	2576.7	2095.4	2438.6	1984.6	2532.9	2240.4	2521.6	2247.9	2469.5	2476.4
3194-36_2	5378.6	8193.8	5246.8	5470.3	34120.6	4771.2	5981.4	5397.6	5241.2	5198.7	5776.1	4524.9	8973.8	4747.3	6973.3	10864.2	6789.5	6524.3	4871.9	5673.3	4809.9	6003.7	7999.6	6978	6355	5203.3	4466	3462.5	2821.6	7999.5	6424.1	6487.8	6793.3	6258.7	4755.6	6746.6	11574.7	10098.8	5470.3	7408	4695.2	4355.8	3298.6	6032.7	6907.8	3831.6	7122.3	5696.4	3903.1
3195-50_2	1982	1122.8	2134.3	1470.2	3074.9	2001.5	1293.3	1152.8	1336.7	1213.1	1860.1	2710.2	1665.8	1821.6	1669.6	1900.8	1423.4	1772.7	1301	162.6	1666.9	3238.4	2070.6	1468	1217.6	1688.9	1652.1	1496.3	1090.6	1831.4	1708.5	1811.5	1418.8	2607.4	1500.3	1761.3	1245.4	2298.5	1433.9	1029.9	2430.8	1290.7	1174.6	1510	1374.8	1262.6	1830.7	1790.8	1892.6
3196-6_2	14389.1	9270.9	4382.6	5052	4033.5	9082.7	5864.9	15298.1	16640.4	4814.8	3073.9	8486.3	3749.2	4299.7	14329.8	9673.3	6166.7	7042.3	3939.2	9642	6344.4	3752.7	7690.8	7053.5	3628.5	2943.2	4768.4	4910	6310	3217.8	20098.7	10762.8	7865.5	7412.5	8229	8695.1	19040.8	2748.2	5037.6	16143.1	16026.8	3278.8	14201.3	3490.3	3936.7	7465	18441	8306.6	5578.5
3197-70_2	3224.8	3676.1	3555	3674	5681.12698061796	3371.6	3602	3663.15291758778	3755.65172870289	3753	4416.1	3970.3	3516.9	3820.95088941443	3803	4116.84708626806	3479.8	3567.5	3843.5	3446.3	3737	4280.8	4471.34252994705	3904.6	3772.75150891985	3995	3618.3	3797.35119274073	4758.6	3512.05485964732	4026.7	3563.35420029819	3836.5	3531.6	3742.2	4283.1	3830.65076474217	3522.95471955169	3841.2	4109.6	3834.3	3711.65229422652	4668	4476.6	3475.55532877487	3440.5	3877.15016708653	3355.55687111202	3660.55295100509
3198-4_1	12194.5	3251.5	2400.6	2571.1	4334.6	4728.5	3235.4	3663.6	4346.8	3956.6	2835.9	3707	3818.4	4081.2	4470.1	4334.4	3568.8	3809.8	3474.7	2673.7	4314.3	3344.6	3055.1	3541.3	4552.9	3548.4	3440.1	3665.3	11508.5	2820.2	2977	4500.9	4002.3	3334.7	4211.8	3775.1	4552.6	2810.6	3216.3	3652.6	3194	3152.1	3102.1	2401.5	2317.9	4600	3821.1	3589.9	3613.6
3199-54_2	10891.8	19025.6	15049.9	11888.4	12117.2	14657	15867.8	17417.8	8624	10720.5	18815.3	17958.2	17461.1	13857.1	19565.2	15035.8	18674	16897.6	18516.4	17534.9	16073.6	16000.6	6050.2	13469	13217.9	22135.3	16642.9	14812.5	16608.6	11709.2	14872.2	16558.9	16866.1	13012.7	16618.9	16621.1	13909.2	12105.4	13812.6	15734.1	17148.1	17912.5	11406.7	17840.7	15666.6	16223.2	13644.7	10262.6	18124.7
3200-49_2	2312.8	3058.5	4784.5	3063.5	3090.05303082309	6186.4	3283.9	3250.65578705293	2329.53997906226	2993.5	3453.3	2673	2915.1	3661.56283895105	3612.8	3629.36228633212	2819.8	2286.2	2534.4	2479	2487.2	3038.2	3663.06286469417	2760.3	3431.35888824054	3496	2862.1	3324.45705361433	3294.5	2283.83919475527	2854.9	2777.64766938972	8113.3	2337.6	2987.9	2937.1	3203.85498386765	3277.85625386147	3385.9	2984.4	3503.2	3538.56072801538	2333.7	3309	2670.24582618247	3139.2	2800.74806583373	4067.6698084712	3718.0638086085
3201-49_2	130.2	137.8	134.8	119.4	119.441924157303	141.3	132.5	145.150948033708	129.745540730337	172.2	128.3	144.5	145.1	177.762394662921	143.2	145.451053370787	141.7	160	146.6	118.6	127	163.7	134.347155898876	108.9	149.652528089888	134.2	148.4	165.057935393258	153.9	154.154108146067	125.3	163.857514044944	122.4	149.8	137	135.1	138.948771067416	125.343995786517	141.6	131.6	134.9	148.952282303371	98.5	189.3	169.559515449438	139.5	186.165344101124	169.25941011236	164.257654494382
3204-2_2	9386.4	4230.9	4965.5	4701.5	3802	5462.3	3969.5	3955.1	3015.2	4525.8	4585.5	6209.8	5354.7	5740.2	6042.9	5399.2	3361	4167.5	6540.1	5713.3	4349.1	4816.5	4298.9	5758.1	5519.5	5259.6	4313.3	3988.4	3124.2	3207.5	3933.1	4055.5	3453	4913.2	4851.5	6208	3626.1	4421.4	4930.2	4628.1	10723	5093.2	4122.6	3425.9	4524.8	4162.8	3890.5	5348.4	3554.4
3206-4_2	555.4	631.9	641	576	552.055597555091	757.7	576.1	614.450579057423	786.736721891588	566.5	621.2	677	541.1	639.748544313978	569.4	528.557487534181	534.6	635.9	647.8	632.2	2403.4	605.1	634.548962522117	640.7	770.438032813254	661.8	586.4	617.650321698569	571.9	478.961476596429	644.1	584.552983754222	595.2	708.2	620.3	787.9	650.947643557986	634.848938394724	571.1	687.3	542	663.046670419817	569.6	560.5	635.648874055011	685.9	559.954962200418	870.629974264115	590.752485121441
3208-2_4	1301.9	1838.4	1716.6	1614.7	1774.8	1463.6	1523.7	1879.7	1573.3	1482	1511.4	1960.7	1559.7	1595.4	1488.9	1967.2	1885.8	1748.2	1563.6	1627.9	1448.7	1854.6	1848.8	1037.9	2334.5	1870.7	1538.4	1675.4	1167.3	1600.5	2052.8	1627.4	1186.6	1561	1773.5	2092.2	1929	1548.4	1722	1466.3	1445.2	1634.5	1719.5	1350.2	1491.5	1794.4	1623.8	1832.1	1663.6
3209-69_1	323.3	321.5	428	366.2	440.4	331.2	335.6	1567.3	440.8	349.2	446.8	409.1	408.1	418	314.1	494	380.1	451.8	407.5	383.6	360.6	579.1	456.9	261.1	736.2	364.5	351.9	410.3	346	333.1	392.1	385	292.4	693.2	439.1	484.9	444.3	372.5	334.2	309.6	319.2	444.8	391.8	484.3	324.7	446	408.7	407.8	366.3
3210-1_2	2769.4	4506.1	2392.6	2274.7	48502.6414149845	2584.4	2357	2626.65098214286	4399.48539208075	2753.2	3227.5	2032.2	5621.3	1727.6335326087	2914.6	10158.597173913	3055.9	2349.5	1967	2856.4	2439.4	2152.4	4925.59560364907	2442.1	3957.27680900621	2417.4	2293.8	2836.65505822981	1481.6	3234.26277562112	3074.7	3025.85873059006	3402.8	2514.4	2364.3	6291.2	7764.25070069876	3538.26867624224	2612.6	3443	1871.4	2568.34985054348	7103.7	1825.4	4636.48999223602	3643.3	2343.44548524845	2640.95125970497	2431.1471875
3212-30_3	3455.9	3782	2659.6	2481.6	2580.2	9254.7	2075.4	4353.2	3228.2	3406.8	6309.1	3187.8	3248	3067.7	3659.9	1710.8	2301.5	2961	1591.7	3801.8	2994.7	1546.9	2939.4	4574.3	4574.7	3181.5	3160.3	3389.1	3774.8	1379.5	3826	1888.7	3020.5	2275.5	4746.3	4368	4815.8	1973.4	2529.1	2334.3	2594.5	4393.3	2087.2	20633	2721.2	3192.1	2853.4	3146.2	26051.7
3213-65_2	1133.6	1423.3	1331.4	1078.9	1086.6	1072.8	1045	1210.2	1090.2	804.4	1077.8	939.6	1463.9	1028.5	1689.7	1255.1	1029.4	984.8	872.7	772.4	1049.4	1346.4	1313	771.4	905.1	787.9	976.3	1222.8	1025.2	1326.5	1066.3	1532.6	674	1346.6	1172.1	809.9	1291.4	1075.6	1231.9	1258.7	1084.3	1028.1	1041.5	1111.4	993.5	640.6	1245.9	1336.4	1297.6
3214-3_2	74449.1	94991.6	81944.1	92719	55140.9681365354	105897	63281.9	79944.1538038994	71048.5589442602	68851	95308.2	86712.5	61207.1	71010.6589661608	81035	99386.7425689091	85502.2	84671.5	88438.9	70134.6	66989.8	84255.4	76125.8560103205	97108.1	93431.2460103205	82050.1	88214.8	82116.252548742	81751.4	77722.1550878916	92087.9	78708.4545179539	96189.4	77389.7	112462.9	96664.7	69881.3596187317	83990.1514659008	83001.2	86511	93898.9	83736.6516123869	72749.1	109535.9	100030.142197118	81886.7	93352.246055971	68412.4604675419	78886.054415327
3216-2_2	5814.4	3711.2	5866.9	7846.8	2551.12436813449	4919.5	4710.3	6078.15805807622	5562.45313210431	3745.2	5599.9	3788.1	5795.3	3411.5325866845	7376.2	2479.22368134492	3649.7	3423	4806.3	4568.1	2942.6	4750.8	2615.32498137358	4228	4112.13927882319	3663.7	7581.1	4312.64119400134	5405.9	3194.83051676378	1972.2	4241.94051867418	3775.9	7001.9	2881.1	4817.2	3656.73492883752	3659.53495558315	8005.9	3971	3009.5	3464.43309198586	2642.2	7796	6494.86203839908	3430.4	3095.72957015952	6353.96069252077	6421.16133441589
3217-74_2	3788.9	3362.4	5230.4	5324.1	19486	3074.9	3758.3	6118.5	4775.3	3292.3	5145.5	5723.1	4851.2	4156.7	2766.7	8375.4	4938.4	4891.6	4311.3	4278.8	3136.3	5138.8	6106.4	2202.2	6029.3	5296.7	4381.6	4513.7	2815.9	5366.2	6759.4	4134.4	3216.6	4752.1	5050.5	7497.7	6302.8	4820.3	4673.1	3227.2	2916.9	4838.8	7487.6	3180.5	3096.7	5825.3	3719.6	5453.9	4198.6
3218-8_2	5478.2	6654.2	7258.9	7068.4	5704.2	7544	6666.4	7408.5	4853.9	6207.7	6591.9	8516.6	5989.4	6985.3	8342.7	6475.1	8943.2	7042.2	7766.1	7586.8	6848.9	7194.9	6450.3	5223.7	6678.5	9329.3	6739.5	7475	6508.9	6645.6	7177.8	6645.2	6265.9	6352.2	7308.7	7472.6	7857.2	6100.4	7846.3	7914.9	6992.8	6304.4	5593.2	6556.5	6121.6	6982.9	6041.5	6473.5	7196.1
3220-40_2	2968	2321.4	2598.4	2595.6	1777.6	2960.7	3282.2	2764.1	3417.6	2860.7	3203.6	3603.8	2331.7	3813.7	2429.7	3385.3	2348.1	2654.8	2215.1	2784.9	2907.7	2352.4	2729.8	2680.5	2660.4	2503.3	2765.9	2621	2276.2	2252.6	3882.1	3541.5	3206.8	2612.4	3750.5	3472.5	2334.1	1985	2762.5	4167.1	3737.2	2710.7	3755.8	2534.8	2735	2545	3555	3074.6	2573.3
3221-54_1	412.4	413.4	425.5	429.8	476.025100189833	725.2	388.1	517.227272727273	671.935430288969	439.3	798.5	537.6	434.5	565.129798565703	853.2	538.428390634887	410.7	606.7	433.9	433.5	457.2	656.6	844.044505378612	369.5	1414.97460978696	418.9	446.9	537.828358995992	370.2	497.726244463193	508.7	552.029107783168	507.4	390.5	505.5	540.5	478.925253111158	684.236078886311	393.9	474.6	412.4	2101.31079940941	377.9	1788.4	518.827357097659	501.4	732.038599451593	497.426228643746	544.828728116431
3222-11_2	1069.4	1251	1215.2	1163.2	1887.33993762729	1124.9	1175.9	1353.35693100815	1249.36024058045	1363.3	1230.2	1319.3	1168.4	1532.85121881365	1221.5	1411.35508528513	1175.8	1362.2	1123.2	1066.2	1277.1	1816.8	1283.35915860489	1062	1636.64791560591	1129.8	1195.8	2140.13189282077	1160.5	1111.76461939919	1256	1257.85997008656	1042.3	1076.4	1584.5	1459.2	1278.25932090122	1275.35941318737	1535.7	1130.8	1126.5	1273.25948001527	1269.7	1101.1	1145.46354697047	1378	1341.45730969959	1359.55673370672	1766.74377545825
3232-28_2	8647.1	6329.9	5115.1	7121.9	4121.46529438513	7356.7	6062	9746.61792667318	6733.64329802284	5602.9	6634.1	8175.1	4740.2	9041.72386237327	8138.8	5479.85385580518	6512.6	5854.5	7303.1	5681.2	5218.3	11490.5	4989.85798191249	5105.7	4708.16035400317	6615.5	6651.3	6479.14544107245	5740.5	7924.03327410826	7194.8	6942.54153895382	9006.5	6631.7	7428.9	6274.4	7122.34002492506	5208.15614368958	4436.2	7944.5	8337.8	5426.55430462461	5933.5	6426.5	6876.74209303109	4838.4	7630.23574808852	6970.44130401832	6298.84695931153
3234-23_2	3351	2942.9	2801.5	3769.3	2284.7	4424.4	4538	3888.2	4898	3128.3	2919.2	4412	2177.3	4038.1	3047.5	3536.4	2819.5	3141.1	2520.4	2847.7	3308.5	2463.2	4145.8	3707.5	2738.7	2240.6	3205.7	2544.4	4373.5	2672.2	4484.4	3176	3552.9	3026.4	5064.9	2635.3	2687.1	2701.2	3672.8	4481.1	4350	3270.1	3597.2	2074.7	2693.6	3536.4	5833.5	4854.2	3626.9
3235-50_2	1791.8	1679.1	1622.5	1793.1	1463.7	1861.4	1310.6	1490.1	1691.1	1541.9	1211.1	1659.4	1294.5	1328.9	1521	1770.8	1372.7	1474.7	1121	1356.4	1367	1440.5	1925.1	1359.8	1598.8	1692.5	1210	1821.2	1494.3	1579.7	1473.8	2076.9	1529.2	1764.4	1800	2006.7	1704.1	1447.8	1443.2	2028.5	1605.3	1770.2	1585.4	1483.6	1740.6	2031.9	1927.8	1919.1	1958.2
3236-12_2	2990.6	2927.4	2470.4	2751.9	29189.1	2907.2	2825	2398.8	3307.4	2842	2488.8	4012.8	3987.5	3039.5	2778.7	6903.8	2980.5	2202.8	2560.2	2130.5	2351.4	2249	3317.5	2531.4	3200.3	3237.9	2498.4	2863.5	1989	2858.4	3238.9	2388.2	2787.6	2881.5	2695.1	5400	4566	3187.9	2445.6	3357.8	6481.7	2429.9	5594.4	1763.5	2964.4	5122.3	2442.6	2444.6	2854.3
3280-49_2	4178.7	3676.5	2088.1	2268.3	2152.56752067113	3773.7	2819.3	4118.43785834993	5511.41684018347	2629.7	1771.6	2501.2	2041.9	2783.95799384393	9306.2	4320.8348044541	2648.9	3240.5	2045.2	4295.7	3063.8	2031.2	3648.44494990645	3395.8	7793.88240086909	1751.5	2453.1	2472.96268634196	2732.1	1734.17383366528	6469.5	3587.74586577343	4487.1	3213.4	3556.4	3507.1	3199.65172158851	1675.57471784658	2243.8	6249.7	5314.1	1930.37087331764	4709.3	1653.3	2262.16586698051	4014.3	6781.19768091013	4071.03857354095	2923.65588599191
3281-19_1	1187.4	1233.2	1493.6	1502.4	2382.4	1291.8	1213.7	1582.9	1595.9	1269.8	1537.2	1615.2	1510.1	1430.4	1258.7	1940.1	1516.1	1431.1	1287.2	1427.1	1279.9	1588.6	1657.8	1060.9	1599.7	1461.4	1368.6	1638.5	1078.8	1283.3	1849.7	1476.9	1126.8	1495.2	1611.6	1932	1632.3	1395.2	1460.1	1212.7	1112.9	1579.9	1726.2	1184.4	1250.4	1599.4	1464.9	1443.6	1417.2
3283-21_1	40771.4	33918.5	40441.7	42791.7	30168.5	37999.1	44981.4	39951.5	39734.1	45075.9	39235	43002.9	30719.3	36727.1	41217.3	49917.5	32198	32693.5	36175.8	32381.2	32789.3	48384.8	41423	42963.5	38894.8	30782	39909.5	39581.4	35929.4	30477.5	43935	37675.4	39822.8	38900.4	43454.6	41375.3	28556.5	36946.2	40135.5	34517.2	37955.8	38885.8	34405.4	35391.9	39260.1	37772	37255.7	35389	36335.8
3284-75_1	7553.3	6995.3	6160.5	4834	6068.94552266795	6164.2	4821.9	7827.15871088242	8701.06526598458	6054.2	5805.9	6613.6	5474.2	6878.9515984578	4255.2	8434.16326397432	5022.7	6962.5	5624.7	5792.3	4762.3	4871.8	5223.83918359387	6395.6	4954.13716058088	4485.1	5659.6	6421.34816601158	6368	4747.23560862912	11060.6	6867.35151144649	7046.1	5433.6	9305.7	6463.6	6904.35178898257	4006.53005265685	6525.6	8950.5	8606.7	3486.42615139968	6632.6	6397.5	5490.84118635423	9448.3	9248.86937501875	6833.65125866363	6092.34569819076
3285-23_2	104	116.9	55.3	45.9	23.3	84.5	49.8	39.6	38.2	52.3	45.5	75.1	47.6	63.8	88.7	38	49.3	67.1	50.8	51.8	90.1	41.5	49.1	75	37.6	39.6	60.6	36.6	51.2	33.1	110.4	40.6	75.5	196.7	77.1	65.2	49.3	31.2	35.3	119.2	58.3	26.2	109	73.4	60.5	132.5	53.6	37.4	29.6
3289-19_2	1986.8	2428.8	2543.2	2336.7	2219.55183995834	2572.5	2229.3	2733.94067870161	1989.15683909044	2412.4	2495.8	2695.8	2279.3	2506.24561925013	2587.8	2350.24900407915	3318.2	2536.2	2631.1	2288.7	2438.2	2501.4	2262.5509069606	2070.5	2775.53977608054	2963.7	2578.8	2471.14638083666	2307.8	2164.45303549731	2421.3	2601.54355146676	2330.8	2566.4	2689.3	2596.2	2469.84640904357	2123.1539316091	2584.7	2786.2	2502.8	2509.74554330845	2213.6	13359.7	2368.24861352196	2509.4	2609.24338439507	2345.44910822774	2595.14369033154
3290-50_2	18101.5	15645.6	13642.8	14540.9	9091.1	15125.1	11917	16623.4	17244.6	14105.5	16410.9	16836.9	11259.7	14209.9	16180.4	17885.8	9872.9	13487.5	17248.3	11449.1	11863.5	12866.7	14441.6	20207	14175.8	15015.7	14904.3	12387.5	16444.5	6609.4	20365.4	21182.4	17923.7	13752.5	21446.4	12044.5	17233.1	7879.3	11432.7	22085.2	22291.8	12771.3	11965.9	16098.2	12656.8	17749.5	20423.9	13482.6	15618.1
3291-30_2	10158.8	9847.1	7729.9	9699.7	5523.1	10641.7	8561.4	6103.4	6982.1	5954.7	5696.3	11741.8	5434.9	7913.6	5863.1	6797.8	6006.9	8799.2	8200.2	8869.4	5519.5	4005.2	8203.2	6775.2	6735.2	7838.4	8991.9	6925.1	5564.5	4865.3	6867.2	6071.4	4314.5	9266.6	6256	6790.1	7166.9	6779.7	7086.3	10713.2	6660.9	8511.2	7492	5598.6	10389.8	6759	10045.7	7850.8	7314.1
3292-75_1	1079.9	992.2	997	1164.1	992.153713379362	1295.9	962.8	1004.85312091808	981.754198544505	828.8	1058.2	1053.5	936	1025.95213659265	908.4	1060.15054114574	878.1	1069.6	1032.4	1021.7	1233.4	1056.3	1033.15180070909	1128.2	1093.74897368912	976.2	1011.2	1155.34610001866	1035	1119.24778410151	922.8	1154.74612800896	1033.2	1250.4	1008.7	1036.2	1118.0478400821	1085.94933756298	1166.5	982.2	853.5	1111.84812931517	955.3	945.6	1290.23980686695	1253.5	1156.34605336817	999.653363500653	864.059689307707
3293-2_4	7843.8	9128.8	10665.6	8334.5	13104.8569565898	17089.3	8221.8	6138.12667764816	8051.43499330679	14961.6	10976.9	5545	16873.7	11190.5486365849	5734.3	8864.23852592966	21047.3	8894.3	14079.5	9004	8150	10717.1	7466.43245075711	14461.6	14873.5646437823	11650.1	12894.5	10968.5476717199	9836.1	11581.8503372681	5729.8	8603.93739460371	10223.1	14382.1	7964.4	6626.8	7730.2335972949	7679.23337563672	6184.3	6307.6	8444.1	30483.1324863963	9706.4	13315.3	17217.1748296274	7433.7	11230.5488104344	11471.0498557049	9490.34124710975
3294-55_2	1965	2209.5	1760.3	3368.7	6119.44220514672	2073.6	1772.4	1898.65104172039	2473.13622814708	1761.9	1845.5	2230.4	1975.8	1753.15479346088	2335.6	2201.64322881749	1739.1	2071.1	1558.5	1731	1928.5	1877.1	2047.44720488887	1962	2539.13452632665	1876.7	1644.7	2811.62749987107	1830.9	2703.23029498221	2199.2	2116.74541797741	1921.5	2888.3	2018	2217.6	2219.64276468465	2131.64503377856	1928.2	2142	2967.3	1836.35264813573	2322.6	1961.7	1902.95093084421	2067.9	2307.44050074777	2066.2467201279	1930.55021917384
3296-92_2	8723.7	5643.9	2339.3	2620.4	1556.6	2040.3	1663.2	2752.5	2317.8	2202.4	1962.4	2133.9	1823.7	1757	1845	2086.6	1721.1	2686.4	2134.7	1864.4	2406.4	3957.6	2151.9	2492.4	3452.8	1925.9	1897.9	2914	2163.9	2113.6	2514.8	2204.5	3058.6	2545.9	2363.7	2460.6	2084.5	1870.2	1760.2	2351	2065	1822.8	2728.4	1568.4	1847.5	2619.5	3117.1	2248.2	2444.5
3298-52_2	8242.9	9016.3	11704.5	7855.9	5742.2	10300	8222.5	8719.4	8691.5	8701.3	8342.4	8709.3	8168.8	8941.6	9409.2	8892.4	8647.6	9550	8584.5	7547.9	9491	9053.3	8220.6	9831.4	9819.9	8310.1	9353.9	8062.3	9355.2	7862.3	8858.3	10683.2	8028.6	11394	8823.9	8725.1	8355.2	8683.7	9270.3	11074.9	11515.4	8897	8022.6	8733	9163.1	9076.5	9473	10717.7	7996.2
3299-29_2	1191.9	1121.5	1221	1044.5	1808.8716299699	1270.9	1147.5	1773.47022810075	1614.36392760969	1192.3	1148.3	1405.1	1367.1	1169.74632108348	884	1669.96612941549	1394.3	1373.5	1171.1	1318.7	1372.4	1363.9	1326.55253049263	757	1499.45937747505	1543.8	1387.9	1350.25346903216	833.5	897.035521938857	1639.6	1350.05346111199	982.2	2725.1	1494.7	1839.6	1649.96533739902	1275.55051085063	1323.9	1484.2	1157.1	1468.95816964993	2383.3	979.4	1018.34032551877	1658.1	1293.8512355457	1280.95072469507	1173.14645572628
3302-58_1	1340.4	1483.6	7396.3	1893.7	3030.64845238857	2421.7	1618.4	2352.23760631835	5290.18457664514	2452.2	1577.5	2686	2294.4	2683.84290784677	1986.8	2793.34465850227	7552.5	3594.7	2430.2	2825.2	1375.7	3526.9	2147.53433363177	1105	2647.24232269617	2830.2	2636.1	4076.9651803415	2193.8	2152.23440877406	2407.4	1938.1309858029	1852.1	2384.5	2228	2571.5	4712.17533574215	15969.055304726	3900.5	1589.3	1701.2	2105.63366374624	2910	2227.3	1715.82743173243	2664.9	2393.43826501247	1497.02393361898	2026.83240391379
3303-23_2	6761	7375.2	5193.2	12478.5	6313.26204946019	6883	8247.4	4330.47396847724	4989.5700064921	6973.2	5408.2	9432.4	6564.7	13754.6173176802	10918.3	10525.9367260574	6822.3	7595.3	10192.5	5638.9	5926.7	5462.9	8378.14963692323	7403.5	7583.95441102215	11111.9	8392	6660.95995936426	7287.6	5564.06655305489	6764.7	4737.67152071461	6187.6	11857.1	8950.9	6250.4	8679.64782454495	7145.45704693549	9462.6	5449.5	6850.5	10088.2393571617	6174.8	7866.3	6014.46384560821	5164.5	7351.05581103176	11557.9305224939	13115.4211600423
3305-6_1	1095.5	952.2	974.3	956.4	1281	1574.4	952.7	1113.8	1361	943.9	1232.5	1192.3	1099.5	1366.9	1435.2	1318.6	944.2	1335	1022.7	860.5	954.4	1136.5	1422.1	934.4	1685.4	1109.1	1155.7	1311.4	1031.8	1097.1	1339.2	1281.2	1106.9	1136.6	1169.2	1192.8	1361.2	1084.8	941	1144.5	964.2	2471.8	1002.8	2094	1095.9	1409.8	1556.7	999.1	1051.1
3309-2_2	5304.4	12174.1	9575.9	290.3	3426	6703.9	4493.4	10577.7	371.4	4292.6	4366.3	378.9	222.6	1702.1	4984.9	270.4	7750.1	10851.5	3410.1	5022.7	442.5	413.1	6156.6	4683.9	486.5	229	7742.1	6059.2	5956.9	6168.7	3933.9	9794	9398.1	5641	5102	348.4	1252.7	5348.3	5587.8	5053.2	11227.3	13222.8	3284.7	305.8	294.3	11618.9	6058	6335.7	380.4
3310-62_1	3140.9	3046.9	3038.7	1963.2	1635.6	2595.3	1912	2946.6	1418.6	1925.3	1999.8	1226.5	4142.9	1671.3	2331.2	1389.8	2565.8	3393.9	1531.5	2527.4	1375	2176.7	2691.3	2070.6	1718.8	1641.4	3154.2	1964.2	3062.4	2413.9	1891.8	2383.2	2911	5870.3	3895.4	1831.4	2537.2	4715	2784.8	1898	5937	4079.9	2805	1186.3	1608.2	6791.1	2931.2	4733.2	1241
3311-27_1	1916.9	1330.7	975.7	1497.8	1232	982.3	871.6	990.7	1218.5	955.9	944	853.3	1098.1	1363.4	1164.7	752.2	1259.8	1065.5	752.5	1172	1481.3	1266.5	1124.6	1096.7	952.1	887.6	1082.9	1240.9	998	1553.6	943.2	1124.2	745	1218.8	1305.3	1245.8	862.7	1176	1222.5	1018.6	796.5	899.1	915.1	756.8	1290.7	1196.7	1204	1038.3	991.9
3312-64_1	882.1	858.8	1189	1064.8	1965.70497873163	939.6	765.3	1309.63669276875	1303.53698762568	790	1040.8	1188.2	1132	1017.05083623357	923.8	1625.22143754834	976.6	1088.4	1144.4	1544.4	752.9	1228.5	1401.43225541377	775.4	1807.31263534416	1045.2	883.1	1049.54926527455	634.7	1030.25019818252	1229.8	1089.04735595514	764.5	994.7	1214.2	1639.5	1286.13782869296	986.452315351895	1239.5	783.3	672.9	1279.13816705336	1208.7	952.9	806.16103054911	1273.6	1089.2473462877	1145.54462490333	1138.24497776489
3313-21_2	2411.9	2579.7	2818.2	2333.1	3183	3773	2433.3	2987	2206.1	3360.8	2479.5	2923.2	2213.4	3230	2533	1939	3199.9	2718.1	3711.7	2841.1	3619.8	2999.9	2190.8	2018.4	1968.3	2463.8	2971.5	3167.7	2722.1	2710.3	3018.2	2922.6	2951.1	3473	2563	3003	3289.4	2854	3454.3	3413.4	2717.3	3000.5	2427.2	3165.7	2556.8	2789.2	2621.9	2377.5	2802.7
3314-74_2	1344	1059.4	914.3	1084	916.3	1043.5	1225.8	1077.3	950.7	1059.9	912.8	1054.9	915.5	1007.7	999.3	1098.3	846.8	974.4	1060.7	943.6	830.5	1149.9	969.4	748.1	1250.4	899.9	965.5	1033.4	881.7	1053.6	948.6	1363.4	808.5	3626.5	1047.8	1054.8	1010.5	837.5	948.5	1123.4	1098.5	984.9	863.9	920.8	921.5	1090.2	997.2	1037.7	968.4
3315-15_1	544.4	415.5	451.2	429.5	582.153179243559	414.3	456.1	610.955810341677	605.255289603508	462.1	432	482.4	568.3	643.058742919788	440.3	590.353928375662	422.9	1053.3	518	672.8	415.2	505.1	544.749762470309	380.2	1166.20653206651	452.7	450.2	579.152905170839	362.3	542.649570619404	432.8	514.647012607345	377.2	827	467.9	522.5	546.849954321213	517.84730495158	434.2	408.5	510.3	532.348629636397	410.7	468.6	532.948684450941	550.1	578.35283208478	533.648748401243	506.14623606797
3316-58_1	1248.8	1317.7	934	1201.3	1134.94821974847	1036.5	1205.2	1167.94962185588	1220.35184823249	1512.4	1399.1	1252.2	1583.7	1382.15872280761	1400.5	1073.64561522774	1356	1283.1	1099.3	1429.8	1511.7	2191.8	1194.85076478586	1238.9	1159.94928195105	1220.5	1317.7	1596.76784075459	1478.6	1555.76609874235	1207.1	1156.64914174031	1157.1	1320.3	937.2	775.7	1381.0586760707	1321.0561267845	1423.4	1165.3	827.9	1265.25375594833	1272.2	1178.6	1395.95930914344	1269.7	1150.34887406526	1327.8564157036	1201.45104520734
3317-33_1	4558.3	3108.4	3332.1	3373.9	6754.3	3060.3	3433.6	3479.1	4194	3628.3	3493.4	2847.8	3345	4039.6	3643.7	4059.5	2918.4	3554.3	3519.4	3263.9	2529.7	3170.7	3313.7	3279.5	3134.9	2952.3	3202.6	3618.3	3840.5	3266.7	3875.8	3661	3403.1	2885.6	3265.1	3554.8	3516.7	2688.5	2712.5	3990	3276	3569.5	3730.3	3541	4621.9	3446.4	4688.7	2713.6	4652.3
3320-49_2	59537	49178.9	52095.5	57079.1	39148.5	56570.5	46047.5	50549.9	47424.3	52831	55588.5	59395.7	47178.4	61203.2	50397.8	57826.4	60296.9	50821.3	44946.6	41568.4	51350.3	64554.5	55776.5	55417.6	55193.5	50024.1	52441.2	49697.3	58277.2	52322.9	59169.2	47315.3	50914.7	54644.4	70676.3	65312.1	47256.1	43367.5	47509.4	59123.5	63740.2	52304.6	41447.6	60888.4	73620.3	55493.8	59853.5	49543.7	52055
3321-2_2	787.8	799.5	819.1	857.6	1650.2	880.3	749.9	974.8	1259.8	837.3	1446	889.5	985.9	949.8	919	963.6	844.2	1166.6	973.7	1051.3	794.7	1009.7	944	668.1	2315.2	801.5	776.2	909.1	864.4	944.9	942.8	966.2	748.5	1308.8	953.9	975.3	1027.9	779.4	916	816.9	754.6	1178.7	931.8	841.6	920.4	1813.2	919.7	957.9	916.7
3322-52_2	4664.6	5556.9	3820.9	4105.7	3966.1	4848.9	4790.1	5119.1	5299	6170.6	2665.4	5386.9	4621	5540.6	4961.2	4682	4352.5	5061	4350.5	4092.4	3406.7	5076.8	4621.1	4304.2	6806.9	4265.9	4964.4	4623	5635.7	4632.6	6116.5	6385.1	5182.8	5054.6	6119.5	4336.5	4629.3	3111.4	3938.5	5657.9	5156.8	4280.7	4171.3	4533.6	4369.7	5981.6	6338.9	5197.9	4686
3323-37_1	3384.7	3859.2	4679.2	3504.4	3150.84332068416	3571.9	3183	4368.96006847055	5155.67088489248	3728	3746.1	3926.1	5185.9	3416.94697932134	3922.9	4632.06368586042	4364.4	4019.7	3915.5	3319.6	3520.2	4141	3435.14722955508	3969.2	3952.55434334268	4316.1	3847.2	4484.86166199197	4534.8	3265.0448908321	4045.1	4376.9601784634	4637.5	3648.6	3642.4	4015.4	4140.15692267503	3441.84732167409	3697.1	4441	4713.5	3924.15395286806	3888.8	3729.3	3914.05381400209	5526.9	4813.06617444866	4248.45841170324	3942.65420722653
3324-51_1	7414	5798.6	5808.3	6379.4	3313.77414890629	7432.6	4974.1	5850.65435844229	7500.54148750273	6877.2	6659.9	7967.6	5695.8	6685.34784691235	5148	6945.64581630106	6667.8	6361.5	5712.6	4935.9	6414.8	6808	7047.54502137486	8275.5	6185.75174431304	7005.1	4657.1	10395.3189050457	7170	9384.42679111929	5498.3	6612.94841170781	8233	4827.3	6177.5	5649	7368.5425172403	5746.75516897058	8042.5	6122.7	6651.8	7334.34278403595	5025.4	6175.2	8186.83613364746	9621	9916.22264252504	5680.35568695978	5392.05793600025
3325-2_2	18375.6	14963.7	16883.6	17414	13267.8	16672.9	15803.6	16491.2	18988.7	15317	15268.2	17646.6	11781.1	17170.5	18587.2	18712.2	15683.9	16650.4	11628.1	14146.8	13531.7	18433.6	16454.5	18906.7	14620.3	12481.8	15955.2	16116.9	18000.4	15654.9	19845.2	14929.2	17606	17804.4	17277.8	16051.5	15709.7	12976	13331.8	17124.2	19905.2	19001	17670.6	14318.7	17330.7	15587.7	21929.4	21313.7	14971.6
3326-58_2	6666.7	5990	4486.4	4871.4	3774.7	7438.3	4674.6	5859.8	7358.9	4709.1	3729.7	5792.1	4885.3	5060.9	4848.6	6201.4	4098	5364.2	4699.2	4077.4	3572.3	3048.5	5609	6365.5	5208.1	5141	5421.3	5467.4	4345.2	3831.2	8435	6995.7	6094.2	6158.8	6903.5	5348.2	6772.8	3863.7	5494.1	7865.6	6164.6	5273.4	5211.1	4346.8	5237.9	6347.6	7618.5	6185.1	4496.2
3327-27_1	993.6	1342.9	1327	1292	1535.6	1071.4	1170	1566.8	1454.8	1421.1	1455	1771.1	1602.6	1710.7	1417.1	1456.4	1219.7	1212.5	1451.1	1343.8	1718.5	1742	1473.4	1758.8	1470.2	1035.3	1217	1237.4	1590.9	1284	1441.1	1127.5	1070.9	1630.5	1551.9	1600.8	1271.8	1234.8	1142.2	1476.9	1235.9	1598.5	1512.5	1070.5	1234.1	1798.7	1408.6	1477.1	1582.1
3329-14_2	1415.7	717.9	3650.7	1643.4	6399.13391511803	1377.3	1894.2	1601.13350703164	2168.34537711368	1420.5	2440.3	3340.1	1993.8	1755.13672986774	611.7	2502.75237527206	2458.5	4097.6	1890.3	4716	1168.1	2948	2567.85373765277	927	1163.62435124728	1306.5	1845.8	2642.8553072158	10249.6	1260.52637912272	3336.1	1114.22331742843	1228	2007.4	2433.2	1464	4300.6900008371	4298.48995479659	5017.6	1352.3	1870.9	2830.25922903064	2293.2	1216.1	1003.42099866064	1534.1	1449.33033023606	2230.34667461912	1063.62225849657
3331-8_1	2727.7	2267.5	2060.3	2647	2379.54835595838	2947.4	2699.3	2185.34440944562	2738.65565355227	2194.2	2252.7	2509	2127.8	2649.75384693546	2044.8	2751.45591367257	2105.1	2338	2167	2511	2508.7	1973.8	2790.35670419444	2389.3	2574.35231466428	2199.6	2111.2	2439.24956917574	2151.5	2079.44225735653	2430.7	2429.7493761177	2196.1	2652.2	2439.4	2712.7	2720.65528775809	2141.54351934645	2327.4	2683.5	2317.6	2800.95691960657	2283	2217.2	2195.74462079337	2550.8	2811.45713298651	2499.35079052187	2492.45065030076
3332-57_1	1354.2	1368.9	1477.6	1440.1	1508.04775174161	1839.1	1490.9	1292.34092146928	1412.74473400887	1412.4	1199.8	1416.3	1697.9	1526.44833438885	1437.9	1440.24560481317	1174.7	1260.8	906.3	1579.5	1063.4	1483.9	1620.35130778974	1435.6	1442.14566497783	1344.7	1521.9	1536.94866687777	1366.7	1715.75432868904	1194.4	1591.25038632046	1199.9	1343.3	1409.4	1163.2	1169.13702026599	1147.03632045598	1454.7	1150.4	1333.5	1695.45368587714	904.8	1270.7	1409.94464534516	1479.5	1121.43550981634	1841.95832488917	1349.84274224193
3336-50_1	21650.8	20985.3	15367.1	18770.7	16246.6	15474.7	16718.6	17828.5	16510.1	18383.9	15799.8	13688	15306.5	21112.1	15782.5	16885.5	12022.1	15396.5	16440.1	10763.6	10583.8	22709.4	13612	13886.2	12421.3	16315.4	16335.9	21289.3	19342.4	16312.8	12890.8	16401.5	9616.5	16026.7	18509.4	17836.4	16035.5	12997.4	14843.8	16057.4	18333	14671.3	12204.2	16679.8	15356.4	17844.1	19146.1	16582.7	17630.5
3339-33_1	22659.5	16018.8	24327.6	16408.4	11683.6252042903	14609.6	18618	24677.9532360707	30833.9665160196	22678.5	16480.5	24808.8	18066.2	18609.5401450957	25888.7	42436.0915444952	25377.5	32610.8	13017.3	15120.9	15764.8	29565.6	16096.8347246072	20902.1	16872.6363981914	16069.4	22112.3	17139.3369735264	22731.1	19186.2413891741	25937.6	23988.7517493032	24469.3	19146.4	21738.1	17395.2	23179.650003883	14425.4311190018	15671.4	33011.3	53866.1	15057.5324825911	19538.5	18395	40895.988222135	28804.5	32692.8705261069	24982.4538929493	19448.641955233
3340-53_1	2015.9	1497.9	1354.8	1724.5	1397.7	2645.7	1691.5	2662.4	5268.6	1907.5	1693.4	2367.7	1137.1	1701.5	1637.7	3138.8	1504	2916	855.2	2125.7	2513.8	1259.6	2251.3	2305.6	1466.5	904.8	974.3	1511.4	2816.7	1186.7	2963.7	2214.1	2323.4	1113	2114.4	3098	1554.8	909.6	1468.6	1974.8	3698	2154.3	3573.7	1004.6	1348.2	1480.7	4397.9	2924.5	2059
3341-33_4	724.1	523.5	635.7	820.7	676.9	597.8	463	655.3	1239.1	517.2	532.7	593.2	620.8	670.3	582.3	711.8	618.9	916.7	603.4	2221	602.4	1185.4	700.1	422.2	3463.1	515.1	504.1	664.8	596.3	915.4	608.9	682.1	487.9	742.3	593.8	672.6	639.6	594.2	577.9	478.9	548.5	694	555.1	516	621.3	909	662.9	721.6	743.1
3342-76_4	1589.5	1024.6	1171.3	1110.2	2538.3	1178.6	829.9	1151	1180.9	824.1	1060.2	1349.5	1087.6	1029.8	1108.3	1219	1151.6	2966.8	1252.2	1339.1	1011.7	1818.6	1412.7	690.7	2646.3	3591	2911.7	905	898.8	1104.3	1066.6	1064.9	1005.7	921	1132.1	1359.4	1122.8	1137.3	1094.4	1034.6	1122.1	1229.4	1126.3	1223.5	905.5	1083.9	991	1309.4	1035.6
3343-1_4	18204.7	3182.5	4588.1	10548.3	2985.16496244131	3880.3	4950	6878.21926877934	6517.22350586855	4467.8	4771.3	3819.3	4814.8	5614.03410680751	4394	3396.96012910798	3180.6	5161.5	4073.7	4811.9	2684.7	4048.5	4043.25254342723	4112.2	4341.14904694836	2694	3456.8	5954.23011384977	8359.7	3819.05517488263	5285	4966.04171244132	3576	3831.5	4287.4	3429.9	2419.97159624413	3944.75369953052	4326.3	6083.8	5254.5	3557.55824413146	5577.2	3652.4	9090.09330751174	3654.5	5010.44119131455	3415.65990962441	15898.7133931925
3344-60_4	72080.9	77319.9	79293.5	72269.6	72426.0517885719	76413.6	73136.1	72243.7519099224	69948.8534375541	83025.7	72122.1	73199	74728.5	75020.0500618402	69195.2	79089.3473530547	74399	70731.8	71233.5	69367.1	66103.4	84139.8	71499.3524054425	83909.6	84271.6439033856	71634.9	79098.5	78393.4478162901	74592.4	66018.7560536791	73332.9	75526.9497244152	76497.2	68850.1	77241.5	71372.1	63452.7577617723	72239.051913051	76195.8	63400.9	75861.1	73600.1510070161	62178.2	74765.7	68119.7546551196	78930	78157.5479733202	76933.8487878929	67805.4548643377
3346-72_2	1322.6	1594.3	1673.2	1718	1949.8	1623.2	1596.1	2062.1	1628.2	1550	2122.9	2019.5	1597.4	1876	1651.4	2007.6	1901.2	1768.7	1963.2	1756.3	1878.7	2429.2	2088.2	1178.5	2265.6	1912.1	1579.3	2075	1470.2	2383.9	1837.8	1833.7	1387.6	1542.3	1780.4	1905.1	2025	1913.8	2080.4	1781.4	1606.6	1903.8	1545.3	1573.1	1575.8	1775.7	1811.2	1874.1	2012.2
3347-9_2	5832.9	7201.9	4831.5	4936.9	54379.3	6374.9	4422.6	5176.3	6219.8	4708.1	4693	5733.7	7683.5	4732.1	4062.1	14720.9	7126.7	5415.5	5879.5	6958.8	3579.8	4985.7	7587.8	3656.4	5877.9	6117.9	5647	5722	2704.9	4784.9	5688.2	4801.8	4935.9	4879.7	5767	10599	9587.4	5379.8	6152.6	5826.2	3613.3	5558.2	11806.7	4279	6205	5428.9	4869.4	5666.7	5527.6
3348-49_2	4324.7	4950	6392.4	4446.1	5005.5	3059.4	5450.9	5849.5	5394.9	4840.2	7056	2950.2	5132.6	5697	7508.5	6319.9	5295.1	4573.4	4007.6	3697.2	3221.7	6869.1	5897	5230.2	4594.5	3804.8	4327.8	8724.4	7937.8	8814.5	4783	5659.3	4267.7	4277.9	4812.1	5856.4	5389.3	5400.5	7789.3	4377.8	4456.6	7499.1	4054	5587.7	5899.8	4516.2	5500.8	6025.3	6556.1
3350-53_2	1469.5	2002.1	1514.1	1352.5	15679.7338872242	1748.5	1472.9	1735.55909493326	1750.65960909834	1337	1418.3	1451.2	2202.7	1649.95618019613	1788.1	3874.43192250068	1487.7	1618.3	1306.6	1483.2	1347.7	1393.3	2091.37121016072	1268.9	2596.08839553255	1424.4	1438.1	1740.05924816126	1279.5	1763.56004835195	1830.8	1699.9578827295	1498.3	1562.5	1590.3	2166.9	2128.17246322528	1419.1483213021	1583.9	1730.6	1232.9	1762.76002111141	1887.3	1358.1	1867.16357600109	1884.6	1589.35411672569	1544.35258444565	1478.05032688641
3351-1_1	3008.8	3328.9	2580.4	2183.3	33248.8646496815	2865.5	2138.4	2592.5426618896	3381.72520789101	1746.4	2205.9	2232.7	4043.9	1683.66276318117	2772.6	9392.69226601203	2721.1	2671.3	4088.9	2598.5	1832.5	4129.8	3764.61673964968	1628.7	4887.39190773178	1999.2	2334.4	3067.53215675867	1589.3	2706.64013844657	3178	2504.44461031493	2340.3	2348.5	2206.2	4314.7	3807.01580192852	2823.83754644374	2227	3054.1	2413.6	3154.33023708422	3759.7	2162.4	2504.84460146851	3507.6	2291.84931219037	2571.64312411536	1966.85649991154
3352-80_3	2564.8	5272.2	10826.7	6252.9	6345.6	3510.9	10797	11763.4	7831.8	3882.3	8678.8	5412.9	4377.8	5148.8	2843.3	4695.4	8096.8	6392.2	7479.7	1662.1	8359.6	12120.2	4756.5	6986.5	13911.7	9921	6937.1	6084.1	4817.2	2766.1	10734.7	10030.6	6915.7	10423.9	12261	11153.5	11146.2	3913.5	7537.1	5658.1	5089.8	14901	2146.5	4555.1	3384.9	10014.9	3224.5	13493.9	10583
3356-50_1	527.9	462.4	557.9	532.5	501.938949247245	641.6	421.5	527.440928139066	736.157124010554	507.5	581.9	583.2	507.7	573.344490144343	672.1	648.650333695483	484.4	2048.7	789.5	616.4	477.7	911	638.749565419835	403	1856.1440322831	476.8	1541.6	631.048967872109	430.5	660.251233897253	505.5	560.843520099333	443.5	605.2	559.7	551.4	563.043690827254	556.543186403849	461.9	482.2	499.5	946.373436287444	429.7	783.2	530.541168710228	599	618.147966785659	521.840493558901	558.04330280925
3357-67_2	930.1	1158.9	1246.2	1094.3	1089.43587801344	1093.2	1131.8	1410.94646620999	1178.03879594256	1261.4	1060.7	1193.6	1168.3	1396.54599196417	1764.9	1274.54197404821	1109.3	1235.7	1353.8	1050.3	1040.7	1342.3	1306.24301804769	959.2	1378.34539257015	1195.6	1321.4	1351.44450665261	1113	1234.84066657884	1197.9	1425.94696021605	1005	1555.3	1197.4	1210	1263.24160189698	1104.63637860624	1206.8	1120.4	1215.2	1154.93803517323	882.6	1168.8	1337.74405546041	1316.6	1345.0442958767	1283.14225727836	1327.84372941641
3358-51_2	3016.9	3594.8	3669.5	4385.4	2915.25715062614	5419	3687.4	3756.144790993	2611.06162178846	4001.3	4916.9	4174.3	3115.4	3548.64784084896	4335.9	3958.34181903698	4000.1	3813.1	4170.3	3403.1	3950.3	3768.1	3070.15487389029	3058	3630.64663560468	4585.7	4022	3752.64484243636	3286	3161.65352901405	3611.7	3403.7499706038	3369.4	3092.4	3779.2	3615.5	3972.24161473338	2973.15629960609	4007.4	4394	3677.9	4624.73202422247	2984.7	3922.1	3302.85145364219	3638.9	3395.55009112823	3255.85214445294	3714.84539802457
3359-11_2	2524.4	2761	3107.4	3368.2	6575.81439183077	2874.1	2759.7	3004.15225975924	2411.94195776216	2837	2775.4	3277.1	2640	2965.75159174727	3198.7	3342.55814661471	2976.8	2958.2	3239	4806.2	3024.5	3132.1	2927.85093243337	2387.8	3329.25791524598	3285.8	3124.7	3106.05403242641	2670.2	2786.44847261847	3077.2	2866.74986952891	3796.6	2438.8	3149.4	3230.6	3308.85756036462	2488.0432816088	2996.3	3606.8	2587	2755.34793159836	2936.9	2915	2996.35212406931	3085.5	2821.849088442	3064.15330352794	3060.55324090182
3360-50_4	679.1	628.8	656.4	979.9	921.2	651.1	616.3	837.8	688.9	939.6	690.1	885.1	1055.7	801.8	713.9	799	1170.1	693.5	653.3	562.1	720	884.5	689.4	616.7	712.5	14684.3	1375.7	709.9	1339.9	760.8	10974.8	962.8	658.4	1154.1	840.1	781.9	728.5	583.6	646.6	772.1	3921.2	734.9	611.5	730.5	1143.2	727.6	791.2	730.9	1502.9
3361-26_2	625	559.7	607.8	546.7	592.9	509.7	526.7	626.5	590.1	640.6	512.3	649.1	570.2	886.7	646.9	666.5	635.1	623.5	569.7	495.4	560.2	647.9	618.5	402.4	707.5	675.1	569	637.7	501.2	719.7	915.6	624.4	446.1	545.7	605.8	647.7	640.3	539.3	581.8	547.2	530.7	599	500.2	544.5	597.3	630.6	633.4	669.9	636
3362-61_2	3466.6	3114.8	3608.9	3328.1	2814	3904.1	5197.4	3334.4	4389.7	3781.5	3456.9	3577	3660.5	4161.1	3981.2	3566.6	3399.6	3702	3441.6	3630.6	4777.8	4124.4	2909.2	3539.4	3483.6	3687.4	3689.5	3373.7	4426.2	4628.3	3762.8	4189.7	3345.1	4259	3849	4184.7	3214.1	3609.9	3504.3	3991.8	3896.6	3185.6	3905.7	3306.7	4046	4799.7	4635	3245.1	4296.2
3363-31_4	2798.6	3435.2	2014.2	2001.4	48854.5808160881	2362.5	2139.7	2193.15424732977	3347.63016313418	2520	2468.9	1931.4	4499	1639.26580231976	2436.7	8039.7322784546	2520.1	2121.8	1523.4	2434.2	1873.9	1780.7	3912.9183703271	1789.2	3237.73245577437	2083.9	2024.4	2504.74774699599	1278.6	2912.2392460781	2535.1	2021.75782293057	2400.3	2304.3	1743.9	5387.4	5052.69459279039	3475.62749290721	2598.3	2672.7	1536	2331.85135388852	6746.2	1443.3	3931.31798648198	2085.2	2071.05679447597	2432.74924899866	2648.24475342123
3364-76_2	2087.6	3199.6	5492.8	4364.2	2752.93621188603	3329	3192.4	3474.24569992897	4110.25406592828	3674.9	7167	2882.7	6595.3	4467.35876325274	5947.3	3491.54592749467	3342.9	3379.5	3341.2	2774	7037.8	4513.3	2755.03623950962	3149	4669.2614190629	2583.9	6151	3806.45006971666	4271.4	2572.33383625793	4220.6	2958.73891899713	2885.1	4463.3	4134	3842.7	3101.64079871616	4050.15327536766	3311.7	3389	4978.4	6278.28258398884	2860.9	3728.2	3329.44379521717	3295.8	4781.76289889769	5567.27323143301	3737.9491686617
3365-7_2	15498.7	25727.1	8552.7	6921.8	17903.0275260294	14057	8252.7	12860.0479407193	16810.3319494146	9060.4	16782.2	8863.6	20341.4	10190.0587492106	16023.6	12539.6492377382	13284.2	8794.7	7784.5	13310	9980	7819.1	16957.0313555548	11118.3	7708.56879463057	7983.9	6730.2	9710.86068907168	6744.8	9740.46056924721	15543.2	10073.9592191978	11223.5	12005.2	15640.3	13284.8	13170.2466849912	15701.9364363554	19511.7	16857.7	12753.3	10088.6591596904	11774.3	7046.4	13217.5464935149	9275.6	22035.3107979662	11950.7516216785	9364.56209093706
3366-51_2	27749.9	17871.7	26745.1	20802	24514.2425980649	19437.4	27369.7	31114.0271441751	37250.2127758369	24785.7	31911.5	22769.4	24400.6	32736.8233442763	24449.1	25230.3409212671	22194.7	23210.5	22240.6	18763.2	25992.6	22424.5	28032.2343604237	27227.2	34774.1185737969	23248.3	23732.5	25206.3409774647	24332.9	32365.9242127644	34195.9	26365.0382642883	17176.4	22158.4	24237.5	22178.2	21292.1501428357	23974.7438613416	25486.5	20620.9	21849.1	30438.7287254369	24700.6	19573.9	27305.6360618081	21788.3	36850.2137124646	26405.5381694547	31680.0258188468
3367-8_3	5526.6	6871.5	6183.9	6225.3	6459.6	6734.4	6603.2	8059.5	6907.4	8496	7092.5	6921.8	7542.1	8297	7404.7	8215.3	1834.2	6352.8	4611.8	166.4	7397.1	9282.7	5396.4	6050.5	6591.3	6575.7	8314.6	7739.8	5820.5	3845.2	5936.3	5813	3219.5	6078.1	6340.6	7192.2	7005.1	6061.8	6770.1	7472.8	3537.8	9166.5	5060.8	5091.9	11773.3	6001.3	6328.8	8429.8	7158.5
3373-5_2	992.7	901.8	1002.2	1293.8	1102.2511391844	992.6	928.4	1074.25238031915	3129.36128102837	945.5	17164.1	1040.8	981.2	1104.15105496454	1014.4	1109.45082003546	996.1	1141.3	1029.9	1116.4	1117.1	1517.7	1138.44953457447	734	2061.70860815603	945.1	929.3	1106.95093085106	834.9	1299.94237588652	977.3	1066.95270390071	884.3	982.6	2876.5	1186.9	1113.65063386525	950.557863475177	1171.8	930.7	929	1322.74136524823	825.5	1122	994.455917553192	1125.5	1156.44873670213	1081.05207890071	1157.14870567376
3374-49_2	490.7	478.2	476.1	470.1	469.9	508.3	471.6	556	517.2	539	487.3	544.5	493.8	673.4	599.1	575.8	474.3	538.5	499.7	444.2	501.8	628.5	536.7	390.1	536	483.6	492	580.4	453.1	516.9	459.7	730.8	431.8	595.7	556.7	612	592.1	574	550.6	571.8	593.4	520.7	444.5	519.7	553.1	608	577.9	561.5	553.2
3376-49_2	878.4	1055.2	1128	1006.2	1032.5	1012.2	1057.1	1179.1	1116.9	1082.3	1501.4	1216.2	1045.2	1224.2	1102.7	1258.3	1094.4	1111.2	1093.5	996.9	1036.5	1182.3	1135.1	923.2	1160.7	1115.2	1007.3	1151.2	905.8	1954.9	1143.7	1333.5	1027.9	2240.5	1228.6	1146.3	1226.2	1678.8	1192.5	1128.8	1509.1	1177.1	964.2	965.5	1139.6	1212.2	1240.3	1240.5	1174.5
3378-49_2	1871.8	1136.2	1116.3	2192.7	1688.9	1552.3	2171.1	1365.9	1336.5	1336.4	2790.6	2703.8	1386.9	2659	2095.5	2612.9	2306.9	1946	1574.8	2127.7	1621.4	1673.4	3088.3	1564.8	2077	1507.7	1626.9	2277.1	1811	2006.8	1465.2	1081.4	1283.3	1809.5	1605.6	1785.1	2135.8	1202.5	2953.8	1898.9	2382.9	2358.1	1866.4	1588.3	1322.3	1779.6	1575	3346.6	2721.4
3379-29_1	1251.1	1275.2	1321	1258.3	11390.4	1053.1	1195.7	1325.5	2023.6	1160.9	1320.5	1282.2	1914.8	1091.4	1174.7	2761	1294.5	1534.5	1349.6	1243.8	989.4	1469.1	1930.2	1021	2007.5	1370.3	1112.5	24315.7	826.3	1182.9	1464.6	1139.3	1248.2	1111.8	1256	2170.1	2258.9	1647	1329.1	1181.1	874.7	1394.1	2488.9	969.6	1493.4	1369.9	1225.3	1169.5	1071.2
3381-24_2	17549.6	28578	16462.7	14610.8	117944.4	15912.6	13687.1	14714.6	27190	19503.7	19435.6	8947.9	36741.6	12451.8	20403.1	62333.6	13842.7	13912.7	9202	15568.4	14216	10121	29945.3	16532.4	21829.2	15567.5	13339.3	18051.4	9523.3	23043.1	18179.8	19183.3	23376.7	14466.8	11713.4	34198.4	37449.2	22390.1	14689	26434.9	11563.2	15967.2	43711.7	11687.8	32269.7	18759.2	16304.4	17164.6	17850.5
3387-1_2	2273.2	2629.3	2810.7	2554.8	2130.24135989438	2740.3	2790.4	2870.25572771047	1662.73228292948	2484.9	2451.2	3032.6	2693.9	2780.75398998136	3119.1	2647.65140571606	4423.7	2975.6	3090.9	2522.5	2727.2	2830.9	1406.52730855856	2206.1	3059.05939344517	3420.3	2693.8	3064.45949829139	2731.6	2238.24345681889	2456.2	2627.55101545511	2463.5	2354.9	2935.8	2718.4	2964.35755475303	2072.04022988506	2557.2	3140.2	2919.5	2484.14823120534	2107.2	2933.2	2607.35062325256	2808.5	2546.84944858652	1892.03673501087	2653.05151056229
3388-58_2	1813.4	2308.9	2299.4	2357	3302.03131785848	2694.9	2139.9	2519.64759141395	2183.95457381755	2233.9	2629.9	2574.8	2309.8	2345.45121469279	2612.1	2445.14914097924	2686.1	2337.3	2381.5	2115.6	2626.3	3176.7	2615.24560297849	2031.2	2720.84340654769	2364	2208.6	2585.04623112442	1946.6	2210.2540267898	2499.7	2389.2503036732	1970	2011.5	2562.3	2575.4	2505.24789092724	2610.7456965764	2874.7	2285.3	2119.9	2782.54212321644	2484.1	2214.7	2095.95640417655	2705.9	2361.15088814011	2418.04970464662	2465.54871666875
3389-7_2	101595	100483	80199	98038.2	93039.3545237342	107381.4	87370.2	82384.1482794773	98738.1578633966	99854	91231.4	95765.6	78219.5	55272.0323909986	64212	102913.960310537	96070.2	96837.2	107838.9	84784.6	96449.2	100447.4	107939.16325545	115437.1	95976.0562447257	91653.4	100104.8	93896.0550257853	100726.6	75632.644322902	103517.8	103677.660758087	97699.9	82389.5	101005.9	105711.6	84547.2495471167	97168.4569435068	96508.8	96628.5	91050	93358.3547106774	93430	105378.9	78453.8459762072	103522.3	90545.2530621191	82139.948136369	84832.249714135
3390-72_2	648.3	1176.1	657.5	674.5	2833.2	646.8	727.3	796	818.4	781.3	802	714.2	754.4	801.1	734.4	982.4	717.9	731.2	668.2	680.7	685.1	775.4	986.6	617.1	932	843.2	729.7	916.3	664.3	3967.6	745.4	858.7	809.6	729.8	711.1	1833.8	950.7	664.8	678	830.8	695.6	716.6	886.7	658.9	923.3	795.4	831.7	773.3	851.3
3391-10_2	5619.6	6853.5	7464.5	6753.4	10240.0153094813	8817.3	6816.2	7713.63620401614	4959.65898091174	6076.6	6839.2	8558.7	6879.9	7267.73989182215	8546.9	7055.04165095276	8841.4	6978.8	7719	7249.2	7032.5	7125.7	5320.35599775043	5130	7975.13404128622	10267.5	7515.4	7291.83969250364	6057.7	5968.25063930793	7465.3	6767.5440287151	6104	6267.5	7969.8	7439.2	8510.0296174077	6085.34967083499	7398.1	8034.2	7262.8	6269.7481457589	5751.4	6650.2	7869.63491382162	6752.4	6077.04973947995	6875.3431371576	7489.23805991134
3392-68_2	6498.8	6292.9	5093	5047.7	32475.5854207834	6769.2	6142.6	6217.73977101011	6099.74091402224	5191.3	5768.5	7033.2	6600.3	4724.45423592545	5315.3	9578.50721647487	6804.3	5779.6	5065.4	6217.3	5829.8	4654.5	4549.45593107056	5861.3	5680.54497462126	5918.5	4615.2	6221.63973323259	4597.6	5051.95106358247	6139.6	6216.03978747724	6765.1	4857.6	5624.1	8679.9	8466.61798694254	6043.84145550002	6220.4	8188.4	5945.9	5861.94321748227	9859.4	4649.8	5703.24475473672	6120.8	6446.73755279166	4429.45709345577	5224.34939362238
3394-81_2	652.5	633.4	673.7	7486	649.6	641.6	974.9	731.3	1173.1	1050.6	742.7	733.1	722.3	863.4	676.2	1182.2	599.7	720	1039	729.6	702.3	1318.4	792.7	566.9	2266	673.6	678.1	884.4	590.8	747.8	633.8	801	589.5	831.6	768.1	775.4	752	708.5	632.2	634.9	596.6	747.7	625.1	653.5	719.6	803.2	799.3	760.3	963.8
3396-54_2	2372.1	1632.1	2019.9	1535.2	1655.5	1512.7	1596.6	1043.8	1421.4	1339.2	2447.3	1995.6	3143.7	2380.7	5125.8	1909.1	1040.8	1159.5	1670.2	866.7	2154.4	3333	1473.5	1619	1510.2	1531.5	1347.5	2271	2070.4	1786.2	1318.5	1683.8	1051.2	1169.8	1396.4	2247.4	1789.4	2657.6	1863.7	2090.6	800.1	1644.6	1636.6	2513.8	1012.1	1386.9	1826.9	1342.5	1842.2
3397-7_4	9937.4	9116.9	7090.9	6714.1	37844.5	8026.9	8636.6	12292.7	11903.1	10458.6	8109	8601.5	12264.2	6392.9	8647.9	13128.1	7600	8092.7	6643	7874.4	6677.1	5326.8	9982.9	8008.3	7994	9210.7	7234.3	15502.1	6075.6	8732.3	10395.6	7633	10453.2	6795.9	7228	12519.1	15501	11673.7	7286.5	10267.4	8528.1	8711.5	13355.6	5620.1	11751.7	7375.6	9645.9	8262.6	7137.3
3399-31_2	3449.8	3733.4	3955.3	3627.2	5471.9	6191.8	3715	4477.9	3431.4	3647.9	8829.2	4804	3825.9	3627.8	4181	3974.6	11413.7	4123.8	4532.4	4685.3	4092.4	4000.5	4147.9	2636.1	4522.2	4598.2	3902.6	4540.2	3385.5	3575.9	5053.8	3883.9	3312	3693.2	4149.7	4390.5	5168.7	4413.4	5300.8	4395.2	3834.7	7672.3	4726.8	3764.9	3467.2	3764.9	3536.9	4011.1	4321.2
3400-49_2	890	978.8	934	1105.3	1700	935	970.1	1126.2	1042.4	1022.8	1430.4	1123.3	932.5	1049.3	976.1	1293.2	859.6	1068.3	1043.6	977.3	956.5	1294.7	1221.8	737.4	7156.3	967.8	925.5	1177.5	773.3	1026.6	992.1	1152.6	796.1	1304.6	1171.8	1439.9	1182.6	1108.4	1124	1086.2	1189	982.5	1082.8	885.2	1057.2	1214.5	1023.8	1423.5	1064.8
3401-8_2	484.9	569.7	566.3	553.1	863.961671901771	641.8	527.9	607.743382352941	582.841604797259	582.7	660.6	630.4	681	681.948679326099	713	607.843389491719	615.8	660.3	635.7	518.6	614.5	771.6	670.947894060537	491	1085.47748429469	582	620	646.946180753855	522.5	558.539870074243	617.4	672.247986864649	562.1	570.4	672.4	634.9	631.245059965734	573.640948029697	727.2	614	511.4	915.365341233581	487.1	815.6	695.749664477442	655.5	691.549364648772	600.342854083381	884.663149628784
3403-1_2	1813.6	920.8	901.9	949.1	1067.4	1467.7	1128.9	825.7	1016	627.4	686.2	676.3	820.2	1112.5	944.3	634	646.1	903.5	650.3	933.7	1011.2	800	1570.4	1030.9	1383.6	778.2	613.1	863.3	620.6	861.1	911.5	797.9	1044.8	1432.1	1110.4	795.8	1428.2	800.9	1013.4	1046.4	501.8	903.2	565.3	1168.3	874.2	880	807.4	963.6	1210.3
3404-51_2	814.3	890.1	890.4	2187.5	804.8	901.1	1304.1	1507.3	1445.2	1006.7	944.1	993.2	957	1150.3	1107.9	922.3	799.9	921.3	928	845	1234.8	995.2	897.7	829.9	1083.2	1484.8	827.1	1685.5	1118.8	1031.6	838.3	1111.7	1091.5	2115.4	1015.3	971.5	881.6	855.8	916.3	953.2	757.2	907.9	821.7	966.3	1486.1	949.4	968.6	897.5	3683.6
3405-6_2	7041.5	12405.7	7146.9	6982.9	37083.5	8638.2	8482.6	7820.9	8961.3	9864	32402.9	7649.6	9866.9	7370	7541.7	13135.4	7724.4	7583.1	7083	7412.5	6946.8	9038.5	8434.3	6810.3	7646.5	14166.2	7568	8090.1	6780.3	6808	8665.7	6175.1	8366.3	6509.5	8653.5	11365.2	10398.1	8326.5	7749.6	9547.4	6859.5	7894.1	11334.7	6674.2	10149.7	8344.9	6605.3	7482.1	6944.7
3412-7_1	1733.6	1872.9	2202.1	2428.6	5929.94835055237	1587.8	1735.8	2379.23915456219	2322.14061477087	1809.8	1911.6	2349	2123.6	1993.04903078969	1589.4	3357.01414944763	2070.7	2210.2	1603.3	1868.3	1920.3	2492.7	2568.63431106792	1412.6	2878.92637581833	2271.1	1819.6	2015.84844772913	1295.2	1780.7544599018	2442.3	1868.95220437807	1513.4	1878.4	2254.6	3176.9	2574.4341627455	1879.05194609247	1849.9	1712.5	1464.1	2125.94563216039	3128.6	1468.1	1665.45740844926	2593.2	1936.35048076923	2141.94522299509	1883.9518207856
3413-50_2	1634.3	1418	1273.7	1446.8	2096.45967888864	1383.7	1365.9	1472.44191528126	1319.03754839444	1452.3	1287.5	1370.6	1289.2	1540.54385390572	1397.2	1463.14165053519	1340.1	1393.4	1411.8	1590.2	1494.1	1497.6	1304.03712138465	1325	1383.03937030289	1277.1	1317.5	1414.64026987019	1391.8	1332.93794409018	1339	1382.4393532225	1347.4	1620.6	1449.9	1391.9	1509.64297426554	1571.84474493282	1260.6	1329.4	1380.6	1597.54547654293	1469.6	1509.8	1395.43972329765	1455	1436.44089045775	1387.93950979276	1444.14110965611
3414-40_2	2024.2	2115.1	2152.2	2022.4	3560.42773199643	2560.3	2107.4	2560.84802102785	2362.8520398636	2288.3	2316.1	2362.9	2317	2506.04913331168	4613.3	2567.74788097751	2225.5	2283.7	2111.3	2057	2154.8	2601.9	2585.74751562881	1866.2	3094.23719452789	2213.6	2292.1	2446.65033896241	1986	2348.65232808314	2344.7	2461.75003247544	2342.4	2471.2	2419.5	2567.5	2425.75076317285	2345.95238288544	2485	2034	2128.2	2875.64163148494	2251.9	2474.4	2414.65098847122	2446.3	2517.34890395388	2361.25207233904	2454.65017658521
3415-61_2	13180.2	10395	6716.2	5006.3	4352.9801345357	10446.4	5903.1	10835.8505490042	16917.6227939432	5060.6	5369.8	6349.5	6247.7	6019.87252742739	6049.5	11150.3491137438	6706.8	8602.2	4097.5	7251.9	6557.7	8079.6	7170.96727423742	5219.2	4349.88014868294	5766.4	6345	5067.77687245578	4380.4	3893.38223197824	17015.2	10165.75360709	7958.5	7325.4	9565.6	6474.4	6993.0680861065	4672.87867463172	4776.7	18578.7	12225.9	4610.67895848926	13923.3	3932.3	4159.28101851007	8201.7	19651.9103156204	9868.45496385608	9002.15891732535
3416-2_2	2852.6	4355.4	2169.5	2216.8	43464.1696278466	2572.8	2542.2	2428.75359926639	3608.03106946355	3561.3	3041.5	1932.7	5382.5	1796.36568088033	2869.7	7777.35141563503	2586.6	2433.3	1779.8	2634.2	3071.5	1813.8	4502.71397676907	2185	3840.8266219624	2334.7	2080.3	3205.73875515819	1638.2	3402.23500114626	2791.3	2619.34995797035	3287.7	2627.4	1919.9	5384.1	6922.46774797494	4181.32011691885	2710.1	3201	1755.3	2577.05076608589	7137.9	2080.7	4972.60499961791	2690.9	2184.95825691579	2426.1536489378	2557.85113289011
3418-12_2	3453.5	4463.8	4015	4785.7	4263.35179187521	5799	3860.7	4305.35230210409	3249.0394698479	4423.2	3797.5	4701.7	3635.1	4162.45056611108	4820.2	3735.34537756937	4827.1	4626.6	4404.2	4353.9	4875.3	4629	4103.64985179066	3249.5	4371.45310510715	4661.8	3843.7	4447.15402473395	3876.6	3424.84160552019	4711.6	3694.64488313329	3295.9	3628	4053.4	4223	4326.55255964818	3852.54680135089	5315.4	4235.4	4374.7	4562.25542300403	3418.2	3725.2	3881.14714879246	3910.2	3903.74742334419	4148.25039360513	4103.94985543515
3419-49_2	6579.4	9265.6	6035.6	5613.6	66856.1808179596	7516.3	6782.9	6858.93647662444	8342.22273931244	5817.2	5677.1	5586.2	10318.5	4428.95898162555	7463.6	21275.402959917	6804.7	6366.1	4784.7	6769.3	5693.9	4912	9640.51071534415	4711.1	83983.1221984515	5806	5554.4	7639.22925001852	4519.8	7203.63328424835	8700.8	6551.43932447951	6678	5883.7	5538.9	10084.5	9483.61216844484	5912.24524431355	7956.3	7389.7	4998	7245.13289990368	10964.4	4987.6	6841.13664147588	8528.7	5924.24513317774	6473.14004964066	5778.84647977328
3420-21_2	3717.6	4413	2474.2	2720.9	40380.0390545736	2972.1	3448.6	3865.65160463502	3983.75318123565	4973.2	3269.5	2816.9	6173.6	2304.53076440434	3791	8572.91444438511	3718.6	2964.5	2246.2	3234.3	3866.6	2395.3	5170.66902600523	3137	4191.65595664015	2802.1	3184.6	3641.84861697015	2251.9	2939.33923879959	3886.8	3019.14030410637	4548.6	2848.6	2559.6	6134	8000.70680568164	5216.36963608693	2994.1	3572.6	2845.1	3176.44240401559	7992.3	2316.8	3216.94294467881	3810.3	2839.73790916858	3689.34925108133	3129.14177257436
3421-54_2	3101.7	3819.5	3861.7	4920.6	3612.1	3663.3	3131.8	5075.8	3262.7	3056.8	3197.6	3524.7	3093.1	3311.2	3112	3427.6	3570.2	3470.8	3212.1	3476.7	3472.2	3272.1	3663.2	3171.7	3654.7	3848.9	3425.2	3557.1	2905.9	3246.4	3726	10207.2	3399.3	3597.1	3595.8	4111.9	3648.3	3101.7	3849	3906.4	3662.9	3348.4	3022.4	2934.4	3659	3823	3632	3684.9	3232.8
3422-4_2	1112.1	1189.7	1190	1200.7	2422.1	1241.3	1169.5	1378.4	1316.3	1274	1242.1	1467.3	1246.3	1430.1	1240.3	1497.2	1262.4	1284.1	1180.8	1300.1	1465.2	1388.9	1468.7	956	1800.3	1300.3	1244.8	2254.1	1101.8	1234	1432.6	1311.5	1190.6	1346.8	4432.2	1576.4	1564.9	1378.9	1434.1	1219.9	1313.9	1391.1	1362.6	1108.1	1355.2	1393.2	1361.8	1398.9	1369.8
3423-59_2	2682.4	1906.9	2623.6	3093.6	21884.0411885449	2017.2	2392.1	3147.57783905431	2284.35649174003	1948.9	2021.7	3366.8	2906.4	2307.95707537838	1645.1	4402.30886833515	3359.5	2614.1	2099.1	2884.4	2310.4	2358.1	3108.47687209417	1346.4	4052.80022504699	3142	2601.5	2880.67123850035	1763.1	1997.44939657731	3109	2923.97230932832	1619.1	2998.8	2803.7	4055.6	3432.28487981007	3207.77932782669	2992.5	1886.9	1717.3	2955.8730982293	5543.5	1583.9	1878.94646602038	2704.6	2086.25159264022	2550.66307745573	2695.86666831536
3427-63_2	788.8	713.6	740.1	684	1311.8	710.8	939.4	975.8	834.6	769	668.6	1005.6	755.4	943.2	917.1	948.3	820.4	823.8	710.6	967.8	950.1	1002.8	890	560.6	936.4	722.6	706.4	879.3	700.4	913.8	848.8	944.1	598.2	995.8	841.8	1007.2	941.5	818.1	855.1	716.2	754.4	868.3	2647.3	665.9	867.9	824.2	970.7	897.5	935.9
3431-54_2	28825.7	31470	18031.9	31598.3	29644.5	34222.8	47595.8	36287.6	8963.9	66500.5	31208.9	45788.2	20300.7	50268.3	18325.5	41254.9	24052.2	27702.4	32757.6	36435.3	29646.5	27019.6	36706	23411	38977.6	42904.5	24601.2	48102.4	36801.1	36473.7	44158.5	42348.8	16655.9	36028.7	37497.5	22012.7	40869.7	30369.1	40750.4	41486.1	24596.5	45442.4	23415.6	35889.4	35655.3	42462.7	44514	37666.9	46138.6
3432-21_2	303.2	595.6	306	308.1	276.240882178804	340.7	313.9	388.757534043813	468.469330965068	337.5	293.5	338.7	364.7	374.655447010065	1294.2	357.652930728242	338.4	316	345.2	2146.1	310.7	353.9	328.548623445826	275.1	427.963336293665	570.7	364.9	368.054470100651	306.9	314.546551213736	292.5	346.351258140912	277.3	755.9	333.7	326.4	375.755609828301	307.945574304322	407.3	303.4	329.1	334.149452338662	270.6	945.6	342.650710479574	356.1	398.658999407934	331.849111900533	358.453049141504
3434-34_1	5640.8	4525.4	10194.3	6978.2	6417.52318667114	5020.9	6299.9	8776.29495379902	11653.8605113228	8799.1	9143.8	1884	9433	9152.79044740748	10369.6	7167.61420859865	6342.8	10829.7	5146	4552.8	5612.8	9549.7	8029.70388997942	6140	6651.12039067363	4589.9	6110.4	12222.4537056542	9163	12317.9525625987	5555.7	10019.380074927	3139.9	4214.5	5630.6	5362.8	6722.31953846891	7184.81400272897	7556	4715	4536.2	8706.29579164073	5447.2	8223.3	7393.61150356681	9079.4	12493.0504667975	9432.48709963135	15222.8177933643
3435-53_2	62151	63038.1	89154.4	70181.7	43219.7	67965.3	72988.3	67641.4	76179.3	103582.6	71665.8	42988.4	71136.2	80703.1	92342.2	66009.6	70195.8	86932.6	62353.8	55584.5	71488.1	89890.2	62030.3	75482.6	85678.7	65620.4	76475.7	74583.4	80540.9	72760.1	71135.8	73098.8	58281.6	51548.4	76005.1	67831.3	57027.5	61546.6	86409.8	57211.5	60139.2	68912.7	70245	91313.4	75362.4	103813.2	89696.9	73332.5	76526.8
3437-80_3	3305.5	3806.2	4034.2	3545.9	4516.04213837284	3958.8	4118.2	4579.64132351057	3506.95506726457	3969.8	4073.6	5148.4	4114.3	3682.15282254965	3844.6	3766.25174503523	5160.4	4156.4	4444.9	4804.7	4490.9	4093.6	3786.35148750801	2706.5	4036.04828827675	4691.4	4215.3	4593.14115054452	3145.6	3181.45923766816	5465	3986.14892761051	4224.4	3986.5	4216.5	4033.8	4202.34615759129	4823.73819602819	5516.8	3951.7	4397.8	4227.44583600256	3825.4	3489.9	3303.7576707239	3728.5	3580.05413068546	4051.74808712364	4245.24560794363
3438-10_2	6649	6701.2	5072.7	8796.6	4979.4	8466.9	6290.2	5673.6	6512.4	6153.8	5617.3	7629.6	5571.7	7855.4	12603.4	7344.6	6382.5	7315.6	5290.5	5909.5	5455.9	5888.6	6170.8	6576.3	5926.4	6465.6	6538	8072.2	7680.2	7861.2	6057.2	5655.2	5682	7426	6703.8	6350.5	6554.1	6398.8	7823	5728.3	5653	7615.1	4150.4	6516.4	9582.6	6007.1	6513.5	6214.2	7710.5
3440-7_2	12955.1	5409.8	7451.6	7578.3	7830.5	9297.6	8982.8	7344.2	8270.6	8834.7	5449.2	8265.2	8092.9	4556.9	7762.6	7019.3	7124.4	9320.7	5384.6	5859	5701.1	9800	5866.4	4509.8	6948.6	6897.3	7588	6745.7	8603	8649.6	5568.2	9520.2	6616.6	7654.1	6892.8	6437.6	5576.6	6844.6	8709.9	6031.4	6243.2	8926.1	5957.9	4741.3	9611.8	7891.1	9588.6	6334.4	8626.1
3441-64_2	6255.1	8143.4	5616.8	6694	43310.2929859309	5884.1	6145.1	5830.16636274644	6711.67639666712	5574.3	4705.6	6578.6	7971.9	5933.16753517279	5936.8	14537.6654771661	6868.6	5377.3	5701.5	5912.3	5501.9	5213.1	7868.98956995856	4820.5	6517.67418840778	7238.5	6132.9	5840.36647885079	4087.5	4878.45552975459	7129.7	4923.55604311797	6248.9	5223.2	6152.7	11894.3	7917.79012543824	7025.5799697218	6987.5	7183.2	4682	5119.4582730046	14342.5	4567.4	5789.8659040204	5562.9	5252.35978577608	5727.46519373492	5911.66729044302
3443-61_2	44996.5	8975	1861.7	4520.5	1740.3	2253.5	1894	2665.5	1755.8	2423.2	1910.2	2253.3	3210.4	2623	2168.8	1951	2204.2	2339.6	1829.5	1827.3	1956.2	2374.8	1984.5	2178.6	2000.2	15054.3	3514.6	3014.6	2648.3	1832.4	2486.3	2050.4	2173.9	2930.6	2803	1972.8	1947.7	1698.5	1812.2	2164.3	3941.8	2225.4	1676.8	2348.5	2564.9	2460	1968.1	1889.8	2432.4
3445-53_2	1063.5	1056.6	1135.1	1255.4	2193.79641789733	1076.4	1068.1	1220.15362605485	1040.54573224332	1018	1121.7	1359.3	1148.2	1141.45016701828	929	1383.66081223629	1218.9	3341.7	993.9	1114.1	943.9	1191.4	1436.36312851617	870.9	1241.75457542194	1248.9	1128.2	1135.64991209564	1108.3	1149.55052303094	1325.3	1208.35310741913	912.8	1079.1	1287	1403.5	1224.65382383966	1105.34858034459	1208.4	1113.9	1052.7	1387.66098804501	1170.1	985.5	1033.54542457806	1298.2	1235.45429852321	1086.5477540436	1170.9514636076
3446-7_2	17017.8	16072.1	23165.5	19872.1	8760.07410828289	16842.5	15074.8	15674.2536723848	21410.5367179372	17415.8	14242.7	17063	16048.8	15633.3537932706	13416.2	16164.7522226426	17403	16106.8	15654.7	10728.6	13718.1	24481.4	13823.4591426866	14720.7	17385.748613804	21812.1	23327	19284.6430013359	17872.1	13929.7588285018	16083.3	20607.0390927953	14412.3	15403.8	17895.7	15105.9	15411.3544494231	15720.9535343564	16374.5	14877.9	14570.4	16610.3509056086	12145.3	22789.7	25547.8244895607	14200.8	19888.9412152417	21080.7376927078	15798.9533038163
3447-64_2	2736.4	2592.4	2105.2	2482.7	3302	3201.2	4087.5	6950.5	3871.5	2448.3	2329.2	10149.3	3697.7	2319.7	6480.9	2768.7	3703.7	3121.5	2407.1	3008	2367.9	2473.4	3180.4	2121.7	3876.2	2743.1	2637.1	4139.3	1844.9	2129.7	15460.1	2452.7	2433.9	2808.6	2894	3283.8	5372	30783.8	2990.6	3052.3	3599.6	5419	2846.7	2298.3	2387.5	3396.3	2858.9	2853.5	3185.7
3448-13_2	14086.2	13845.5	12242.6	9620.5	7240	13470.7	10328.6	9794.6	10581.2	13078.2	9699	12430.2	10219.4	11289	9980.7	13211.5	9071.3	16115.3	10855.7	7659.5	9060.4	11586.1	11219.8	8867.7	10536.4	11813.2	13274.7	14622.5	15082.8	10502.7	13829.3	13031.8	11586.4	12170.2	15024.9	14504.4	11839.7	9388.9	8789.9	11349.4	12644.6	11539	9539.4	13386.9	10487.4	15306.4	14109.5	11929.5	12653.6
3449-58_2	49026.4	51255.6	47501.3	55551.6	48272.8	50773.9	55534.6	50586.8	46964.8	57169.9	50867.6	48242.5	48618	62580	46601.6	58364.1	54306.4	49164.1	44025.1	49755.1	46246.3	48119.4	52419.9	50713.1	49432.5	48651.4	50909.6	50197.4	46638.5	21253.3	53043.9	48804.1	46668.5	46668.2	53437.7	46761	43939.8	50530.1	53748.1	48938.5	44048	45280.4	41179.1	42943.5	38551.8	45804.8	39643.2	51405.2	46851.1
3452-17_2	639.6	570.5	525.4	640.8	988.3	566	563.8	601.5	626.3	602.6	520.5	701.9	1078.4	635.6	480.9	602.5	540.3	588.8	536.4	458.3	520.4	700	647.5	463.7	713.1	622.4	530.6	596.8	501.9	485	574	614.1	589.5	632.1	588.7	1226.1	600.6	562.1	579.9	612.8	739.2	647.8	552.4	458.9	510.6	686.3	610.2	889.9	574.6
3453-87_2	3899.8	6269.9	3395.4	3103.7	47885.3437922431	3306.2	2828.6	3263.44846345777	5848.00764796918	3949.7	4232.1	2041.8	8486.5	2697.65739845872	4254.4	14868.8651901333	2942.2	2992.2	1963	3297.8	3145.1	2279.3	6922.99067178321	3366.1	4984.22128892679	3369.9	2882.6	3849.33921104163	2165.2	5214.01765997094	3881.3	4407.43039763755	5063.4	3254.2	2465	7726.9	8316.56866432948	5128.01901806582	3157.2	5861.6	2435	3286.24810340471	10616.8	2499.7	7381.28343440086	3894.8	3473.44514717958	3895.83847672289	4067.33576842903
3457-57_1	6376.3	5702.6	4322.6	3977.9	3251.2	5193.5	5475.5	7654.7	9946.1	6120.6	4875.5	5108.2	4469.4	5282.1	6256.6	8319.5	4932.4	5573	3426.5	3613.7	4078.3	4274.8	5206.6	6305.3	4222.4	3553	4846.6	4790.2	6010.2	4400.3	14706.8	6711.2	6903	6072.8	8035.3	4815.5	5161.3	3784.4	3468.9	10539.3	8128.1	5178.9	7330.6	5320.6	5803.1	5206.6	9534.4	5560.4	4118.3
3459-49_2	4815.3	5591.4	6845.9	9491.5	4301.7	14947.7	9085.9	13104.7	16958.2	11781.9	13398.9	5972	9290	12572.2	10880.6	16104.3	10275.8	7314.2	5115.1	4769.3	6511.2	9319	14009.4	14393.5	10500.2	14448.1	6633	8682.8	11065.1	7170.8	8399.6	10966.2	13928.9	11577	12345	8965	5692.3	7412.7	3794.3	14204.5	18672.6	15432.7	4758.9	4519.9	13064.8	6426.7	14570.1	17900.2	11599.4
3461-58_1	1753.4	2989.2	3911.4	2646.3	2664.3	2702.4	2455.5	3712.5	3296	3142.3	3590.8	2793.6	2480.7	2424.3	2948.1	2973	2117.6	3671.2	2458.9	1980.7	3291.6	1666	2881	3899.8	2809.8	2116.1	2397.1	2874.8	3530.9	2001.5	3998.6	3128	4058.4	2113.6	2817.6	2835	2943.7	2159.7	2646.8	3760.3	1254.1	2604	3010	2561.9	1962.6	4446.4	2463	3715.8	3553.7
3466-8_2	1248	1464.9	782.6	876.9	10169.1	1141.5	1061.6	825.7	1331.1	997.7	1061	863.6	1847.4	695.8	939.5	2791.5	1022.6	819.4	824	1064.9	892.1	631.1	1691.6	884.3	1166.4	1055.6	864.9	952.2	590.8	1049.3	1155.2	916.5	1486.8	902	885	2342.7	2216.1	1429.1	973.6	1284.4	734.4	1048.6	2562.9	626.8	1627.8	1172.2	947.4	938.4	1014.7
3469-74_1	1368.9	1512.9	1302	1157.4	13840.7879661142	1277.1	1189.2	1538.14309707014	1650.33894643386	1124.6	2125.2	1256.8	2008.2	1099.25933338266	1024.6	3527.56949911216	1560.5	1289.8	1148.4	1394.6	907.2	1143.4	2084.12289878662	1014.6	1591.6411179343	1479.3	1331.6	1551.54260136135	757.1	1252.55366232613	1635.3	1075.7602027227	1346.5	1387.6	1297.7	2269.9	2196.31874815034	1541.84296019532	1459.8	1418.3	865.9	1457.74607132288	2838.5	983.3	1351.55	1502.7	1139.05786105357	1298.7519532406	1192.155896715
3470-1_2	33995.4	36574.3	33592.7	47074.3	14316.5186969775	26433.3	27184.1	40505.1528986094	45488.5594068005	34315.6	27901.9	25804.6	32767.2	33717.9440347023	35113.7	42472.0554673298	31724.7	37005	34985.5	42461.4	27087.9	47077.1	27173.8354882776	38175.9	39290.7513126345	18206.4	36836.1	35775.3467216134	29759.7	23527.630726435	28821.5	36389.7475240038	51342.9	32703.9	43020.6	40038.1	46891.2612386903	27980.6365419374	36394.5	22238	54532.3	39305.05133131	40334.1	39940.7	25302.7330446695	37956.9	36781.5480356844	41049.1536090593	43821.6572298723
3471-49_1	3322.2	3493.8	3953.8	3763.8	3376.1	4118.9	4281.3	3935.2	4065.8	3602.6	3326.1	4386.3	3039.4	3749.5	3998.7	3879.5	4066.3	4120.7	3824.4	3953.3	3989.9	4471.3	3884.8	2364.8	4109.6	4148.4	8075.7	5559.2	3065.2	3569.3	3999.7	3141.9	3242.3	3228.7	4110.8	4000.9	4000.2	3473.9	4274.6	4571	3181.5	3683.7	3313.4	3625.4	3201.8	3568.1	3393.6	3571.5	3734.7
3472-40_2	3152	1514.3	1589.6	1524	1635.9	1520.4	1553.4	1667.6	1400.1	1586.6	1524.4	1777.7	1598.5	1643.7	1620.8	1573.1	1780.9	1671.8	1690.9	2024.2	2016.5	1679.1	1977.5	1112.1	1888.8	1750.2	1537.3	1679.1	1359.6	1422.4	2182.2	1583	1277.7	1652.4	1639.1	1621.2	1672.9	1569.2	2088.2	1649.6	1537.8	1776.1	1426.5	1508.7	1476.5	1766.1	1553	1647.8	1711.4
3473-78_2	524	464	401.4	393.4	629.6	437	499.8	433.9	390.8	582.9	406.4	421.5	433.7	467.7	429.8	431.2	392.3	453.6	431.5	485.3	438.8	767.4	442.4	330.7	1515	393.2	443	461	399.4	418.8	484.3	464.9	359.2	743.6	433.2	424.4	454.8	373.1	451.4	431.3	467.2	561	394.8	428.1	457.7	562.8	464.3	422.9	455.1
3474-19_2	1539.7	3666.5	1175.2	1074	10825.7	1644.8	1282.9	1398.2	1982.6	1361.4	1632.8	1026.3	2113.2	968.5	1814	1765.2	1956.7	1439	1170.8	1528.4	3148.5	1164.9	2321.6	1368.7	1724.7	1744.4	916.3	1582.9	731.5	1301.6	2196.1	1144.5	1260	1439.4	979.2	1542.9	2161.2	3072.4	1699.7	1440.3	1330.7	1489.8	2662.3	1146.3	1423.6	1164.6	2153.4	1444	1123.5
3477-63_2	3413.5	3467.7	3750.1	3936.2	6257.3	4952.8	3060.1	4082.4	3869.7	3295.1	4872	4754.8	4213.3	3687.3	3672.2	4431.8	5224.4	3986.9	3923.6	4951.7	4347.7	4277.1	3930	3563.4	4875.8	3832.5	3707.4	3910.1	3391.5	2989.4	5026.2	6051.5	3209.5	3324.8	3942.7	4503.6	4027.9	4589.1	4336.8	7293.6	4052.1	6079.4	5806	3367.8	2921.1	4617.7	3615.1	3589.6	3724
3479-71_2	835.7	797.1	1241.2	810.5	1193.6	814.7	826.7	1191.3	984.8	903.8	861.6	1130.9	885.4	1112.1	831	1428.1	1005	1062.1	888.8	2247.6	993.9	1037	1012.2	687.1	1665.3	1014.9	959.3	1075.2	832.7	1025.5	878.4	1185.5	1019.4	1060.9	887.6	910.5	1002.4	951.9	930.3	883.2	1104.8	975.9	746.6	854.2	976.3	861.6	1017.7	1059.8	1105.5
3480-7_1	1376.3	1344.5	1246.7	1396.2	9679.4224137931	1071.9	1194.2	1263.65070603838	1404.64520596037	1694.8	1269.8	1174.2	2090.4	1038.55948665939	1326.4	2660.79620455609	1357.9	1264.7	928.7	1283.5	1078.9	1637.7	1946.92405211421	1036	1962.123459198	1247.7	1142.8	1364.14678577001	838	1477.24237400531	1517	1271.95038227493	1499.7	1116	1163	2291.7	2372.40745436105	2004.02182477766	1260	1298.1	928.4	1454.34326728039	2271	1000.6	1850.52781245124	1334.2	1263.15072554221	1174.8541699173	1250.55121703854
3481-87_1	13884.1	2809.2	4723.7	3648.3	8260.7	2536	2388.5	3357.7	2784.9	2285.6	2298.5	2628.6	2957.3	2331.7	2368.6	4153.1	1948.8	3437.3	1918.7	2688.3	1734.1	1781.1	2671.8	1943.6	2324.4	2264.9	2335.2	2635.6	2188	2350.2	3695.4	2391.2	2540.8	2041	2764.4	3438.4	3454.4	3046.2	2244.5	3259.2	2443	3126.6	3923.8	1908.3	3036.9	2916.6	6704.2	2206.5	2528.3
3484-60_2	2160.2	2520.6	2627.5	2551.9	2386.3	2155	2215.8	2270.4	2197.9	2266.5	2607.1	2530.1	2331.5	2401.4	3405.4	2844.4	2973.6	2566.5	2487	2348.3	2664.2	2490.9	2765.8	2213.2	2699.9	3061.8	2204.6	2319.1	3081.4	2414.7	2607	2387.5	2096.1	2550.2	2303.3	1869.6	2698.3	2928.9	2173.2	1983.3	2203.3	2826.5	1878.4	2029.8	2297.9	2308.1	1972.3	2652.4	2441.2
3485-28_2	891.1	691.7	440.1	935.9	719.3	970.2	764.6	730.1	649.4	590.1	549.5	687.6	636	712.5	595.7	722.8	543.2	733	646.6	665.4	1211.5	532.1	791.2	576.2	583.4	710.3	576.8	693.2	591	984.7	709.8	817.9	581.9	806.2	660.1	732.4	885.9	794.9	680.8	674.6	635.9	665.2	709	514.2	793.3	664.5	962.4	647.2	801.7
3486-58_2	953.8	882.2	976.6	862.3	879.2	936.4	1444.2	1114.9	961.8	991.3	1192	967.7	935.1	1077.1	946.6	997.4	953.9	1109.7	1047.6	1788.3	889	1354.1	1135	696.4	2153.7	877.1	949.5	1055.8	913	1005.2	819.1	1048.1	743.6	1348.6	905.2	913.1	959.7	898.9	984.8	858.4	954.5	1077.4	734.2	924.5	1028.8	1024.5	1028.4	999.4	1205.6
3487-32_2	4326.3	3573.3	4571.3	2653.8	2483.5	9605.9	2671.2	4217.8	4469.2	4127.6	26075.9	4456.3	4668.5	3955.4	102331.6	3248.2	16066	4712.6	3443.7	4399.3	16031.7	8899.2	4905.6	4131.6	5493.9	6734.3	24539	4383.9	6256.3	6145.7	3337.2	5557.2	7556.1	4769.7	3164	7522.5	4206.6	4281.3	5830.9	4442.8	10188.5	3709.6	3113.3	5446.9	5351.2	7862.2	8933.3	3333.4	5575.9
3488-64_2	39340.6	29713.2	38039.4	48437.8	45513.4411514094	32356.4	56617.1	33491.456695759	73673.8047402379	53570.1	27394.1	40511.2	25771.8	46756.7395438324	47433.4	61583.1203734161	32237	35728.8	45156.2	27766.1	40126	33170	43144.1442148953	72012.3	44810.5420602534	42386	33980.4	47258.538895009	34887.2	29775.7615001293	47669	45073.3417204551	49916.9	28898.9	53301.3	45547.5	39429.2490182312	39893.6484177657	41824.1	37507.9	34859.4	28305.4634012154	109643.5	39497.9	52404.4322414016	26857.1	35395.9542332558	31709.7589994828	50471.6347404965
3489-9_2	466.5	532.6	529.6	523.6	499.5	547.1	504.2	626.6	566.8	602.3	470.7	595.6	527.8	676.4	569.6	646.8	507.9	558.2	618.9	496.2	653.6	677.3	558.2	467.5	1372	523.6	546.3	774.6	551.2	562.1	481.7	2339.3	477.5	666.2	562.1	561.1	612.2	532.3	555.3	646.2	664.5	568.1	519.3	545.5	635.9	550.2	655.3	614.2	607.7
3494-71_3	368.9	367	386.5	351.2	345.254469936709	362.8	362.4	405.34654535865	373.050804324895	397.6	486.2	395.8	383.6	415.145253164557	393.2	408.246162974684	389.5	388.6	390.5	356.3	457.8	424.6	402.646901371308	309	393.148154008439	378.8	378.4	1209.44050632911	343.1	373.050804324895	365.7	406.546387130802	306	413.4	403.9	402.6	413.145516877637	333.456025843882	416.8	374.5	432.2	400.447191455696	319.3	371.9	398.547441983122	423	425.143934599156	443.241547995781	410.145912447257
3495-15_2	2802.3	3697.5	2185.7	3434.5	9369.38148874273	1899.9	2667.3	2065.4738742727	4610.54168226663	4012	3161.8	3228.4	6441.2	2620.06685934733	3706.1	2542.36784214521	4504.7	2185.7	3458.4	3840.9	2141.3	2714.9	5920.62511130787	2390.2	5576.22946749304	2866.4	2513.9	5578.92943334177	1372.3	2016.0744991146	5327.4	2554.86768403744	2532.5	3168.2	2447.5	2478.7	3551.35507968631	4023.94910194789	3809.5	3774.5	1610.7	4183.54708322793	5189.3	2148.5	1834.87679104478	4123	8810.38855932203	4550.74243865419	2517.86815203643
3497-13_2	159.6	102.9	104.8	96.1	140.6	101.1	147.3	115.2	103.2	115.7	114.4	116.5	107.9	112.2	116.1	118.9	110	102.1	116.7	115.8	123.5	116.7	99	93	95.2	112.9	103.6	169.7	135.8	95.4	119.9	107.7	89.3	88.6	107.9	106.5	113	92.5	120.3	113.1	104.3	104.2	84.4	110	107.1	106.8	113.4	102.7	113.2
3498-53_2	616.8	596.3	624.1	580.7	554.35899408284	745.8	557.7	651.651797337278	640.552618343195	693.2	628.7	704.9	619.7	692.74875739645	659.5	604.95525147929	709.3	635.6	685.6	772.1	669.5	732.3	649.751937869823	534.2	795.641146449704	619.5	850	685.449297337278	1220.3	590.156346153846	662.7	948.829815088757	579.3	566.4	681	608.4	666.250717455621	716.54699704142	677.4	635.9	630.4	738.445377218935	498.5	659.3	656.251457100592	661.2	719.94674556213	656.551434911243	709.047551775148
3499-77_2	549	238.1	201.4	218.8	293.2	241.8	238.8	333.7	439.7	214.2	174.9	223.4	212.1	248.7	204.5	277.5	214.1	299.6	204.5	342.2	213.2	223.8	212.9	184.2	259	186.8	192.3	233.2	197.6	205.1	692.1	341.8	198.9	386.1	212.9	226.4	258.2	192.6	225.4	304.4	383.5	217.3	361.6	186.7	221.7	263.5	438.3	266.3	253.7
3503-4_2	1850.2	845.5	773.3	859.8	10083.8503611971	833.9	739	867.455946852425	1067.46884674923	777.2	627.8	741.2	714.5	637.741131320949	615.5	1350.98713235294	611.3	941.5	645	1040.7	613.9	677.6	804.951915634675	608.9	711.545891382869	617.5	655.2	889.05734004128	963.1	697.144962590299	715.9	917.359165376677	765.6	758	635.8	687.8	923.959591073271	718.646349329205	592.8	900.5	845.9	747.448206914345	1123.1	551.4	1149.47413570691	695.6	953.761513157895	774.349941950464	959.66189370485
3504-58_2	11908	1158.9	927.4	876.9	4460.24834746155	3478.4	867.2	4809.94429775801	1035.88800375208	1937	4265.7	4289.5	401.6	5808.53273346304	1426.8	3366.46101422086	4891.2	2009	6897.5	2708.6	2023.5	2645.3	8242.40454766537	580.2	647.992495831017	2416.7	2583.6	890.289689874004	3865.4	8066.20658815083	1646.7	2778.56782240133	2417.8	976.6	3246.8	3488.2	4030.35332592181	1779.17939596072	8067.3	6428.2	947.3	5860.93212664443	2538.7	4830.4	8574.90069714656	577.4	10948.9732038633	3128.46377038169	2476.47132087271
3505-6_2	124.9	86.9	83.6	90.4	82.2439102564103	91.4	81.7	82.2439102564103	87.1465277777778	103.5	75.8	95.7	91.2	104.655876068376	92.6	88.4472222222223	79.5	82	87.2	109.1	88.5	88.4	70.8378205128205	96.7	112.159882478632	85	95.8	90.8485042735043	86	76.440811965812	78.8	88.8474358974359	83.5	141.6	88.4	85	91.3487713675214	71.8383547008547	84.6	91.6	98.8	85.6457264957265	66.8	93.8	117.262606837607	114.5	131.069978632479	84.3450320512821	86.1459935897436
3506-49_1	4685.1	3838.3	4475.3	3843.6	3429.3568237901	4221.3	3845.1	4546.54275822128	3039.76172886136	4086.3	3942.3	5036.9	3877.1	3971.74999496399	4241.9	4384.4447990633	4755.2	4399.3	4477.5	4037.4	4568.3	4279.2	3420.75693206426	3694.5	6570.81727224656	5359.7	4607.8	4253.94644206073	3906.1	3181.45994485572	4271.6	4057.84891096339	3731.9	4499.4	4575.4	4495.3	4424.64429294455	3360.25769376039	4223.4	4855.5	3993.6	4615.441890769	3612.6	4150.6	4542.74280606335	4319.5	4865.43874326434	3342.45791786272	3736.55295613637
3508-78_3	1730.1	1612.8	1200.6	1392.3	2044.15851654643	1092	1783.2	1646.74714015802	2099.66010534753	1918.2	1214.5	1546.8	2326	2168.36207202565	1725.9	1488.04259704569	1938.2	2213.7	1400.7	1244.4	1905	2637.2	2000.15725695637	1509.5	1579.34521069506	1441.9	1876	2531.07245505554	1713.1	5924.26958948815	1898.7	1773.15075861674	1273.2	2001.3	1235.8	1442.1	2396.56860471774	1366.43911599679	2096.1	2005.7	2099.7	2251.36444807054	1257.3	1614.9	3594.20288846903	2335.5	4035.01550727127	2792.67994389099	1723.1493272644
3509-1_1	5887.7	3160.4	3850.9	3407.1	4809.8	5068.1	2510.1	4004	2615.6	6735.6	4265.6	4751.9	5531.5	5609.6	2849.4	4203	3587.7	5226.8	4420.2	4492.3	3354.1	2424	2488.8	4218.8	2332.6	6227.6	3495.4	4552.2	5625.1	3170.6	5763	2699.9	5199.2	4831.4	3028.9	3307.9	5737.9	2859.1	5355.8	5291.1	6354.6	3994.3	4327.1	2757.2	3749.4	3354.8	6506.7	4419.4	4684.6
3514-49_2	3094.9	1410.9	2778.1	2015.1	3704	4064.9	2625.2	3445	4782.7	3178.8	2801.1	6763.6	5401.7	2589.1	1274.4	3118.4	7511.4	4237.2	2071.2	7035.3	1500.2	5874.9	2983.2	2299.3	2947.6	2998.8	2947.2	2948.6	1594.9	3739.5	9067.8	1547.4	1682.7	4641.8	2539.8	2931.6	3248.7	7018.7	8316.1	1277.2	2834.8	7870.9	3142	2886	2642.9	2292.2	2613.4	3274.6	4110.3
3516-60_2	3180.8	3936.4	4493.9	3689.4	3745.03835675366	4704.2	3212	4537.7464756852	5133.35257589414	3136.1	4751.6	3833.2	4762.3	3915.44010201155	4027.7	3486.53570916465	4162.8	4762.4	3827.9	3660.3	4487	4203.3	4799.54915707321	4649.5	4340.24445286575	3511.6	4502.1	3379.43461223319	5148.9	4959.05079069196	5912.3	2730.82796919169	4506.8	5403.6	4787.3	3361.9	3001.13073763776	5747.05886148552	3141.7	4105.5	5390	2792.12859703388	4253.5	4320.5	4386.34492502765	5815	5097.55220922611	3705.33795014134	6408.76563869884
3518-54_2	43829.2	36530.6	43030	40640	43354.6542809137	37681.1	44503.4	44944.2562711279	43505.5544698438	53309.4	39031.1	41984.4	44978.1	42999.4538361954	45292.5	49710.2622382648	42613.2	42257.8	43055.5	43956.1	34705.3	56524.9	39822.7498588971	40161.4	38672.6484189466	42090.5	40017.8	38846.948637174	41853.1	44703.0559691402	36608.1	40012.3500962805	44748.8	36217.1	45419.2	40605.9	39542.2495077049	37395.4468198641	42369.7	43840.3	36833.1	43400.0543377555	40018	43363.4	36699.7459488324	43206.5	45629.3571288882	40257.6504034015	35920.2449728812
3519-3_2	977.6	1824.8	1173.1	1271.7	2809.1	1086.5	1071.8	1448.1	1376.6	1098	4856.1	1495	1462.7	1512.8	1206.7	1319.1	1519.7	1357	1878.1	1495.6	1404.6	1488.3	1534.7	960.3	1707.4	1138	1106.2	1537	999.7	1692.2	1292.5	1381.6	969.9	1088.1	1292.3	1392.5	1821.9	1682.3	1266	1146.2	1408.5	1555.4	1070.7	1192.7	1799.4	1081.8	1561.8	1576.6	1403.1
3520-58_1	567.3	565.9	671.3	548.3	740.263438464176	529.3	529.6	672.857661981488	642.255039424066	620.3	552.3	649.1	634	687.358904696606	537.5	813.769737744258	595.9	615.4	592.2	546	504.4	691.2	625.353591018169	452.6	1265.7084676037	581.6	574	707.660644497772	552.2	600.451456976346	674.1	602.551636955777	497.8	596.7	658.8	691.1	708.760738772712	547.246897497429	601	603.7	595.9	936.380245114844	602.7	548.1	596.551122728831	663	696.059650325677	646.15537367158	589.950557079191
3521-16_2	1135.2	1265.7	631.3	828.8	702.113554054054	796.9	875	714.813799227799	837.416166023166	767.7	764.5	859.2	823.3	1283.52477799228	503.3	769.814861003861	916.6	614.9	637.8	692.7	642.4	1220.3	952.018378378379	489	5242.1011969112	1066.2	630	927.917913127413	756.7	948.218305019305	1042.1	1059.12044594595	459.4	679.1	710.3	1421.8	1092.52109073359	725.013996138996	820.4	758	676.8	943.218208494209	709.8	465.2	951.218362934363	732	798.815420849421	842.216258687259	700.213517374518
3522-57_1	489.5	491.4	606.3	457.5	1241.386868963	509.4	1415.9	523.852259887006	1291.48230362675	530	463.5	512.1	555.1	576.147494076909	506.9	626.742883178422	470.6	543.1	463.7	504.5	470	518.4	571.847885912156	471.2	1261.68501913614	494	494.3	582.946874430472	462.7	485.255777291781	517.1	529.551740477492	575.4	466.3	584.4	570.9	573.947694550756	522.752360123929	502.1	529.4	602	752.131456169127	578.9	509.2	535.051239292874	618.3	586.046591944596	485.855722617095	533.251403316931
3534-14_2	469.6	448.2	447.8	454.8	898.4	586.2	514.6	484.8	594.6	485.9	572.9	549.7	507.4	573	569.9	609.3	703.2	606.2	407.2	403.6	468.3	489.3	619.3	433.2	768.2	431.6	468	590.1	507.4	496.5	462	552.5	480.8	429.9	505.7	512.6	533.5	536	448.5	458	385.8	1179	525.8	866.8	551.6	537.2	591.2	472.7	492.4
3535-84_1	38007.9	61589.9	24250.4	15359.9	48090.4	39390	23817.2	33782.7	50527.1	28874.5	33901.3	24180.9	52809.3	26518.7	39036.5	34864	33606.3	22388.6	20359	35352.8	28915.2	21365.9	40324.8	27404.8	22800.1	21008.5	20123.2	23734.9	17364.1	23833	41371.8	27689.5	31319.7	28388.4	40092	36191.1	32513.4	39362.3	50897.9	41520.8	35901.4	28551.5	35534.3	19136.4	33876.9	21189.3	62251.4	26302.5	22747.5
3538-26_1	661.2	495.6	563.2	1315.3	807.624259189798	551.4	476.4	747.929857464366	583.245301950488	577	539.7	476.9	668.8	589.64470180045	475.1	727.131807951988	494.2	610.2	524.6	738.1	437	538.8	554.847965116279	491.5	719.632511252813	460.8	534.1	857.819551762941	661.5	465.056385971493	558.6	587.644889347337	1559.3	680.2	565.8	531.5	487.454285446362	467.956114028507	487.6	612.9	594.5	518.651359714929	525.3	460.9	559.947486871718	606.7	613.842432483121	499.853122655664	758.828835333834
3554-24_1	4705.1	2339.6	1941.3	2715.3	1305.77640063616	2869.4	1273.3	1815.66718535386	3443.13777199451	1889.8	2158.9	1969.3	1714.8	1957.96461360515	3689.1	1858.6664082267	2329.1	2373	1359	2080.2	2882.4	2304.8	2925.44712824405	2540.1	2346.45759235162	2475.9	2656.1	2043.96305935083	2076.9	1746.36843779368	3566.9	1794.3675703029	4415.6	3338.8	1650.8	1855.7	3845.1305067592	2264.6590707005	1920.1	3014.4	2294.5	1349.17561627991	2767.2	1789.3	2504.95472782477	3297.8	1796.06753957927	2360.55733752621	2537.65413684667
3580-25_8	739	524.1	546.9	619.9	802.662091907783	580.2	549.9	471.636484604673	771.259662695343	615.4	674.2	554.3	624.6	649.35023209036	739	574.244422095002	543.9	698.5	591	624.7	1388.7	785.6	585.145265356645	545.4	677.852436948785	497.9	476.1	671.751965031719	440.7	1209.19354015163	674.4	597.94625560885	543.3	751.6	703.9	598.8	747.957860126876	686.153079065449	540.5	548.6	569.5	509.839439888597	687.2	493.3	800.36191397184	591.1	560.643369952035	508.639347052452	669.751810304812
3581-53_3	2486.7	2147	2763.9	2357.2	2709.04430762273	2249.2	2334.6	2321.65227160595	1944.06003412548	2329.6	2570.6	2274.4	2325.3	2208.65459460571	2007	2344.15180906176	2150.1	2336.4	1987.6	2638.2	3840.2	2054.5	2359.6514904202	2334.2	2512.84834100814	2299	2508	2989.83853507113	2566	1692.96519611874	2360.4	2411.55042348491	2343	2408.8	2123.5	2089.2	2141.85596784804	2238.95397171285	2087.5	2434.9	2771.2	2633.44586177124	2119.5	2385.9	1995.25898158046	2117.9	1720.1646369542	2562.94731107639	2372.65122317244
3583-54_4	1934	1148.2	1377	1676.2	2013.25779742765	3608.7	1373.6	1845.75298863114	1471.34223989435	1868.8	1237.8	1541.4	2957.1	1510.74337103813	1368.4	2402.56897393202	1366.3	1839.1	1226.8	1603.4	2288.5	1703.6	1925.65528249885	1109.3	1462.94199873679	1250	1638.5	2426.56966295361	1694.7	1267.83639756546	1596.6	1506.14323897565	1543.3	1615.1	2073.7	1720.5	1524.74377296739	1302.23738516307	1724.8	1534.6	1017.4	1464.14203318787	1405.5	1132.2	1249.5358721865	1456.2	1535.04406867249	1713.04917891594	1762.95061150666
3585-54_4	7403.2	8395	7929.8	5944.3	15159.5123519889	6559.2	7667.2	9117.14728723404	7855.35458256244	10036.3	8242.6	7964.1	8414.2	7643.7558059667	7013.8	8876.54867830712	9640.6	8412.8	8463	11549.5	13334.3	8240.7	9115.4472970629	6254.9	8049.85345802498	7365.2	8224.9	9050.9476699815	6774.3	7306.05775844126	10725.5	6734.66106209528	6961.5	7568	8074.9	12623.9	8196.95260753932	11801.9317645698	10464.3	6195.7	6937.9	10023.2420484505	11075.4	6579.7	5449.46849271508	9474.6	7730.45530469473	7468.85681718316	8527.05069900555
3587-53_2	3535.5	1671	2475.9	2361	2685.13505852762	1731.7	1875.3	2878.93037148109	2587.63741656186	1655.2	2079.8	2654.5	2311.4	1989.65187917191	1545.2	3705.91037051369	2247.2	2463	1643.6	2144.6	1649	4489.8	2806.63212005417	1358.7	3655.81158218052	2421.6	2567.5	2134.44837718874	1317	1670.15960626874	2766	2189.14705427106	1714.9	2514.1	2680.8	4701.1	2663.7355760859	2338.44344345555	1731.1	1692.1	1703.3	2143.84814985005	2734	1610	1810.85620344394	6256.7	2286.54469865532	2398.44199235755	2174.04741946406
3590-8_3	6619.9	5715.5	5895.4	6050.4	8434.03773274271	5167.4	8699.4	6755.15012772241	7192.04690217793	7421.7	5881	6236.7	6957.8	7080.54772535991	6114	6777.74996087117	6659.1	6237.5	6440.2	8953.7	6046	9100	6618.45113695091	5361.1	5975.95588039867	6563.7	6826.7	7084.34769730528	6731	8736.83549723145	6264.2	6456.85233001107	5395.8	6283.5	6127.8	6477.3	6045.25536877077	6767.55003617571	7475.5	7105.3	5829.8	7448.9450055371	5904.5	5958.6	6158.8545300849	6075.6	6149.55459874493	6870.24927796235	7412.14527722407
3591-51_3	2410.2	2615.9	2882.5	2067	4010.9	2645.3	2892.4	3629.5	3213.8	3664.4	3575.8	3399.4	3422.5	2938.6	2760	2496.4	3900.5	3014.4	3416.2	4355.5	4471.4	3185.9	2646.2	2281.9	2665.2	2941.2	3313.8	3172.3	2723.4	2433.5	3975.6	2951.5	2431.8	3373.3	2792.8	3353.7	3013.6	5500.2	4156.1	2288.5	3203	3592.4	3441.6	2601.9	2330.3	3082	2994.8	3114.2	3169.3
3592-4_3	4141.2	4403.1	3519.4	3784.6	6159.05891750211	3451.4	3957.8	4755.54549150532	4065.13888708196	5868.5	5302.2	4817.8	3883	4738.3453269687	4356.5	4501.84306459019	4977.3	4883	5321.5	5619.2	5625.4	5215.1	4002.03828346216	6911.2	3703.73542989975	4557.4	5111.1	4382.14191953011	3933.5	4379.5418946583	4888.7	4695.34491562715	3676.1	4376.1	4590.4	4743.5	5005.74788493916	5399.25164919262	4692.3	3977.5	5128.2	5152.24928637025	4614.5	4238.6	4360.24171003291	4668.3	3388.53241467054	4859.04648159486	4819.74610564782
3593-72_3	5706.9	7168.7	4013	4124.3	45807.2	4790	5161.7	5696.8	7149.6	6564.2	5069	4205.4	9135	3889	5806.6	15901.3	5141.8	4552.9	4110.5	5390.4	5075.9	3897	8652	5120.8	5559.6	6096.3	4893.3	6027.4	3104.6	5074.6	6342.6	5322.7	7852.3	5178.9	4549.9	9911.5	16293.6	7707.1	5728	6989.2	3241.2	5503	11659.1	3585.9	7001.2	5762.8	4778.2	4268.1	9413
3594-6_5	665.5	554.2	679.8	606.9	1019.6	684.9	690.7	782.6	5024.5	677.5	1226.7	913.3	674.1	1011.7	601	1040.9	615.9	827.5	553.2	668	637.8	900.3	787.3	531.3	863.8	655.1	1049.5	798.1	517.7	747.2	724.8	771.1	691.6	729.1	1005.7	964.2	845.1	699.8	679.7	576.4	565.1	827.4	796.7	886.2	647.7	775.5	729.3	1018.1	712.2
3600-2_3	1476.8	972.2	1369.8	1017.3	1619.15789035681	1509.1	2675.1	1735.35486840737	2864.72549672319	1371.6	1999.6	1571.3	2004	1915.95017164257	1944.1	1407.06340632477	1079.6	1384.5	3338.2	1883.4	2205.3	2601.8	1716.35536252991	1507.7	1491.061221783	2183.8	962.4	1746.85456933319	1019.3	2898.82460990326	1985.5	1080.17190783314	1094.5	1768.2	2012.2	1449.7	1822.65259804432	1398.46362998024	2524.7	1196.1	1035	2142.34428378238	1752.3	1070.8	4265.18907469052	953.5	1313.06585093103	1589.45866274836	1011.67368927494
3601-54_3	7767.9	7171.7	7766.3	6335.5	4579.67071990282	8416.3	7766	7793.95016942651	8797.14375551435	6631.4	6654.1	7546.6	6174.5	6841.15626110863	7027.4	10335.3339211048	6082.8	7135.8	7133.4	6597.2	8064.3	8254.1	7254.85361613708	7574	8449.54597787865	6584.5	8864.5	6112.96091682118	6562.1	6290.75978006521	9900.4	7960.24910619526	9625.4	8261.5	7780.1	7309.3	6469.75863563711	8058.54847771882	6178	9672.6	10970.1	8088.74828463653	6800.4	9685.2	6469.75863563711	11104.2	8263.74716578224	7389.25275685698	7200.85396138354
3603-60_5	1389.3	1139.4	1804.2	1716.2	2897.3	1004.3	1305.6	1934.3	2286.3	1349.6	1537.4	1868.1	1681.4	1471.6	1257.5	2715.2	3624.3	1564.9	1189.2	1794.2	1268.9	2030.6	2028.1	873.3	2241.9	1695.1	1442.2	1537.4	912.1	1596.6	1982.1	1580.4	955.2	2200	1981.2	2602.9	1993.1	1600.7	1408.8	1113.1	1042.7	1842.1	2382.8	1061.6	1210.2	1962.8	1465.6	1807.4	1492.6
3605-77_4	3179	3706.1	3546	2778.8	4520.75637907812	3365.1	3792	4254.55305921381	3868.14824029732	4528.7	4440.7	3922	3714.5	3703.14618253018	3774.4	2965.93698867605	4375	3907.5	4253.7	4955.5	5902.3	4012.7	3457.64312082211	2767.2	3329.14151825801	3697.6	3912.8	4226.3527075227	3281.2	3340.34165793675	4270.6	3742.94667888856	3052.2	4068.4	3516	4187.5	3562.0444228275	5318.16632370548	4684.3	3177.7	3898.2	4143.4516736506	3935.3	3306.1	2874.23584505637	3899.5	3448.54300733313	3737.94661653198	4066.05070837075
3606-2_5	2275.3	2275.7	5399.3	2690.2	3375.15531862584	2334.8	2441.1	2841.64657444437	3059.85015079001	2539.2	2589.1	3375.3	2484.4	2853.14676293188	2159.1	3853.86316462335	2657.3	2773.1	2404.5	2580.1	2271.5	2824.7	3190.45229135252	2994.7	2950.24835442208	3204.8	3599.1	2854.64678751721	2533.4	2749.2450599882	4498.8	2796.54583524553	2442.8	20514.8	3112.2	3387	2982.54888382613	2427.53978725497	2384	2704.2	2261.2	2916.24779715466	3353.9	2508.5	2351.13853504229	5326.8	2546.84174260801	3042.34986396119	2912.94774306694
3607-71_1	4149.1	4545.9	3527	3748.7	2954.86756991088	4602.7	2784.2	5485.53979542561	5439.24030356908	3107.4	4540.1	4967.4	3077	4349.15226743931	4330.6	7659.91593134027	4283.2	5017.9	3775.9	4448.4	5209.7	3710.2	5001.14511172571	5213.5	3303.36374511612	3000.1	4556.6	3868.45754313183	4250.7	3227.3645792177	4436.5	5308.04174349181	3664.8	5494.4	6217.9	4132.6	4717.84822094912	3575.16076210545	2822.1	5742.9	5311.3	4283.25299069318	3430.3	4068.4	4496.55064972123	4217.1	4398.65172417578	5023.24486917775	5157.14339962246
3608-12_5	1212.5	1291.2	1240.1	1324.4	2196.96726576852	1216.9	1590.9	1328.94068891611	1480.74533680343	1647.8	1134.1	1701.3	1368.9	1385.94243417024	1277.5	2930.88973668096	1349.2	1458.6	1313	1741.5	2152.1	1566	1354.04145744029	1317.4	1359.04161053276	1313	1219.7	1388.84252296387	1293.2	1335.54089099816	1358.3	1203.73685548071	1385.9	1768.1	1331.6	1719	1441.14412431108	1434.74392835273	1554.6	1294.8	1102.5	1522.84662584201	5083	1333	4189.02825780772	1507.8	1272.03894672382	1436.54398346601	1445.24424984691
3611-70_4	4110.8	4371.4	4387.3	3623.1	6270.93832612116	4015.4	4510	4989.45092938631	5854.24242427223	5724.3	5482.7	4475.4	5099.9	4903.75177222659	4436.5	4349.25722560976	5651.4	4830	4637.4	5836.2	6544	6151.4	4038.76027930763	3992.7	4854.55225609756	4228	4490.3	5454.5463552321	4544.4	5021.9506097561	5434.1	5061.6502193155	3710.7	4486.5	4414	5104.2	4545.45529602675	6313.33790912667	5933.5	3775.6	4608.6	5231.5485483871	4922.8	4225.7	3641.46418666404	5008.5	4654.35422501967	4789.35289732494	4625.9545043273
3612-6_4	9416.6	9567	8765	7001.1	21003.7977991981	8185.1	9212.3	10552.9486511999	9575.35340800716	11248.3	10434.2	10443.1	10245.7	8700.35766558321	8143.7	8336.65943527511	11833.8	9723	10501	14391.4	15486.6	9418.9	12884.5373060978	6888.4	8743.85745392086	9082	9509.3	10355.9496097627	7624.4	7742.96232410129	12929.9	8453.45886694953	7764.8	9642.4	9314	12906.5	9748.95256330407	15479.4246798303	13448.4	7256.2	9211	11497.1440569104	12907.7	7711.4	6648.26765069386	10208.4	8710.65761546546	9393.4542930964	10274.7500048658
3613-62_5	782.1	771.9	997.1	688.8	654.960627554701	850.8	842.9	876.347319067084	830.050102188026	892.6	527.5	812.2	1174.2	781.852999519115	967.4	770.753666746814	840.6	908.1	1108.6	1645.9	1067.5	1146.7	678.859190911277	511	654.660645587882	819.1	1120	599.563957682135	923.2	1576.60522361145	722.8	657.760459245011	662.1	1016.5	757	846.7	932.743928829045	1220.02665905266	1212.5	752.9	633.3	894.44623106516	1093.2	833.6	657.460477278192	1186.1	882.846928348161	869.747715797067	1003.7396609762
3616-3_5	2999.7	4125.5	3522.9	4341.8	7408	3222	1361.3	4498.2	4849.6	4906.5	2318.6	4257.9	4996.9	3706.3	2781.9	16941.7	3643.3	4082.4	2569	3092	2580.3	3565	4128.2	2886	3548.4	3691.6	2573.4	4533	2871.2	2463.1	4773	3792.3	3559.1	3283.3	5402.5	4879.8	3077	3078.9	3942.7	3799.7	3664.9	3461.2	6137.2	1980.1	3178.7	5541.1	3416.8	3976.2	3356.2
3617-80_4	6326.3	7064.8	6448.2	5814.3	7315.1	6403.4	8195.5	8318.4	2722.1	9554.7	8097.7	5904.8	8898.6	10612.9	8003.4	5834.6	3461.2	8150.7	5150.7	6790	3642.9	9460.2	5782	5787.9	3899.6	9327.8	5326.7	7796.7	6504.4	5694.4	3813.5	6716	6937.3	9288.4	7789.4	6997.4	6440.4	7309.1	7566	5207.9	9713.9	4491.2	4937.5	6404.4	12035.1	8001.3	3647.2	9338.3	3351.8
3620-67_2	1450.6	1278.2	2080.6	2294.7	2415.4	1092.1	1784.4	1983.8	1768.7	1308.5	1664.9	2395	1734.2	1409.5	1093.9	2885.8	1858.4	1627.1	1329.2	1898	1484.5	2223.4	1994.3	849	2231.4	1887.3	1581.8	1651.2	878.6	1482.9	2225.1	1556.8	961.1	1982.7	2029.9	2891.8	2153.8	1681.1	1587.5	1283.5	1163.1	1751.9	2582.9	1107.3	1078.7	1820	1918.2	2158.5	1455.9
3622-33_4	5821.6	6887.9	5471.1	4611.2	9152.1	5788.5	6119.3	6391.9	6663.5	7463.1	6591.8	6709.2	6959.7	5764	6286.3	5071.1	6843	6144.7	6137.5	8440.9	10815.3	6752.7	5895	4815.4	5659.7	5624.7	6281.6	6699.4	5053.6	4996.9	8508.4	5486.5	5462.8	6605.3	6095.2	8236	5483.8	8805.3	8498.6	5461.7	6362.6	6639.9	7219.7	5484.9	4837.2	6654.2	5510.9	5607	7082.6
3623-84_4	6494.6	6783.4	5782.2	5721.6	12178.2	6025.5	6394.9	6489.8	5458	6909.8	6130.6	7170.6	15797.1	5709.8	6943.2	6082.7	5958.6	5959.6	7108.3	6950	6763.4	7507.6	6241.9	5158.1	5878.5	6311.6	6583.4	6736.8	11133.4	5624.7	6529.5	6422.5	6119	7155.8	6587.4	6625.9	6838.5	7602	6351.3	5724.9	6148.6	6629	6707.8	6872.4	6303.6	6309.6	5072.5	6723.7	5922.8
3624-3_4	14120.5	17942.9	15596.6	11346.3	19735.0445418933	14051.8	15301.9	18766.0472649049	17778.9500387797	21268.7	19929.1	16767.2	16421.1	15810.7555696686	16542.9	12371.665233971	18875.6	16880.1	18883	21347.2	20727.8	17113.6	14909.9581010296	13511.2	15325.2569339845	16080	17753.4	17129.9518625511	14987.3	14133.2602836541	19474.4	16227.5543984083	13887.1	15426.3	15531	16752.4	14559.3590862596	23816.4330726474	20667.8	12780.2	16827.3	18609.5477046895	18243	14722.4	11927.9664808237	18414.3	15388.8567552606	16001.7550329347	18031.849328099
3627-71_4	2981	3273.6	3722.5	3007.2	4787	3393.9	5026	4467.6	5123.2	3968.7	3934.6	4764.5	4199.6	3654.3	3253.3	3899.3	4531.6	3715.5	3859.7	5247.1	4264.5	4305.8	4037.2	2612.8	3899.2	3771.6	4178.7	4477.9	2816.7	4002.3	5661.2	4194.4	3153.9	5478.9	3953.2	4005.9	3707.7	5430	5455.4	3104.6	3693.4	4555.4	3987	3171.6	3083.3	3366.8	3483.1	3964.8	4195.3
3628-3_4	495.7	608.7	551.3	570.4	2084.7	661.6	664.1	670.1	630.5	996.7	703.6	571.6	595.5	593.1	583.8	802.7	571.9	519.8	640.5	667	921.1	479.9	608.7	529	784.4	577.3	585	592.9	589.5	655.6	537.1	519.5	567.6	738.1	583.8	651	712.3	668.8	604.1	526.9	674.4	632.3	688.9	626.9	733.6	986.2	468.5	717.3	578.7
3629-60_4	5048.9	4996.8	6054.1	5053.1	8014.56308642947	5084.5	5538.7	7422.25842411839	6647.55232603904	6044.9	6854.7	9455.8	7162.3	5018.53950330604	4792	6632.55220796599	8085.1	5938.6	5968.1	8730.2	6232.3	6686	6605.55199543451	3593.4	5972.24701039043	6772.2	6879.3	7116.65601857683	4011.8	4928.73879644206	10433.2	6055.04766215365	4715.7	6187.9	6757.5	7322.4	6306.7496434194	8880.76990475441	9101.1	4731.7	5636.8	6978.85493387909	7623.8	4423.9	4114.43238664987	6078.7	5316.64184981108	6174.44860201511	6630.75219379723
3630-27_4	2176.7	2454.8	2393.3	2281.9	2909.35279269797	2784.4	2673.5	3207.75820751978	3062.35556906438	3336.2	2582.3	3344.1	2601.8	2429.94409341656	2653.6	2834.05142629019	2618.8	2854.3	2771.9	3055.1	3287.6	2270.7	2787.55058249256	2453.1	2467.34477208391	2928.2	5009.3	3146.95710423169	2182.2	2084.13781846556	3432	2712.24921608478	2562.4	2956.2	2547.9	2437.8	2860.15189990564	3008.75459642883	3039.7	2524.3	2582.8	2870.75209225521	2413.6	2119.5	2289.24154024824	2845.4	2666.24838136024	60840.1039957901	2799.55080024679
3633-70_5	1599.8	1774.2	1765.7	1510.6	2139.5	1256.8	1487.3	1531.9	1596.6	1207.6	1457.7	1258.7	1765.9	1477.4	2153.6	1815.7	1434.1	1456	1152.1	1404.9	1647.8	1675.3	1892.1	945.9	1574.1	1345.3	1295.7	1789.5	1342.4	2029.4	1589.8	1872.8	995	1656.5	1632.2	1396.9	1578.2	1713.6	1480.2	1337.3	1231.3	1459.8	1535.3	1397.5	1373.7	1088.3	1733.8	1751.7	1882.9
3634-5_4	4617.3	5545.3	4841.7	4426.3	7246.93643205502	4688.9	5549.2	5858.74860882074	4980.35631381355	6603.6	5807.4	5779.9	5027.9	5051.45569015122	5295	4289.76237149574	6104.1	5833.1	6215.9	7030.8	8602.7	5906.6	5294.95355426125	4009.1	4928.85676555209	5588.4	5387.1	5672.65024121961	4728.6	5177.95458054103	5961.2	5265.4538130241	4396.3	5306.8	5144.6	6071.4	5194.65443405495	7015.53846180836	6865.4	4887	4921.2	5856.14863162696	6070.2	4987.1	4016.46476878004	5559.9	4735.95845759798	5567.95115960843	5941.24788516192
3635-76_4	2817.4	3253.3	2164.5	1944.4	3505.3	2116.8	2117.6	2852.6	2631.4	2984.6	2592	2879.8	2617	2209.1	2192.4	2573.7	2742.2	2359	2250.9	3109.9	2509.6	2513.8	2567	1984.9	2263.6	2352.9	4212.1	2632.2	1739.2	2425.8	3347.6	2432.7	1900.5	2459.3	2465.7	2558.3	2501.4	3280.1	3308.4	1934.1	2212	2620.5	2776.7	1880.4	1986.8	2249.9	2235.5	2299.3	3046.1
3636-37_4	13059.1	6514.4	19572.1	9157.3	7972.7	16109.7	21042.6	28882.5	16925.6	12824.1	11186.6	37872	35137.6	10211	4108.1	20160.4	29086	21286.5	23589.4	41126.7	6540.5	14626.1	44952.8	5243.5	14757.7	30157.9	23830.7	30907.4	5292.2	8205.2	49422.3	11081.4	13124.5	20414	23320.4	11207.8	16676.2	44936.2	57423.8	5645	21768.1	27664	29856.5	10503.5	4761.2	9357.8	12153.3	20988.8	14308.7
3640-14_3	882.8	896.7	894.9	863.7	2427.09588337547	956.5	1007	1069.94226848925	1120.14425173831	896.2	1006.3	935.3	840.2	1003.63964917826	1060.7	917.336239728192	985.2	1159.7	919	1174	1971	983.7	931.536800726928	873.3	961.337978034134	809.9	925.2	878.034687104931	1057.9	828.23271965866	1017.8	981.138760271808	851.2	949.3	1007.1	1095	1007.83981510746	1128.64458754741	1028.9	959.3	967.1	977.238606194691	1101.2	949.4	859.433952275601	951.9	903.435690581543	1090.3430744311	1032.34078302781
3642-4_1	8078.8	7813.6	8628.3	6765	12833.3808264473	8134.9	6730.5	8315.452371895	10601.1667676475	6543.2	7331.4	7824.9	7350.9	6799.54282448229	5511.9	11620.5731880133	7080.3	7603.8	6162.6	7175.8	6286.8	17081.3	8099.35101085806	7141.8	8808.55547752809	7836.6	7088	8119.55113808132	5013	5929.8373469542	12418.9	7843.74940104298	7518.6	7362.5	9170.4	9638.9	9085.65722275407	7404.34663362221	7281.9	9962.8	6958	7082.24460497808	9475.6	5278.2	6403.74033166222	9068.2	10008.9630378647	7336.74620786517	6257.23940897869
3643-90_2	2595.1	2512.4	2986.7	2579.6	4828.4	2594.1	2995.4	3469.2	3551.1	2924.1	3397.7	3740.7	3291.3	2746.4	4159.6	3375.5	3639.8	2939.9	2936.9	4029.1	3392.7	3437.7	3442	2158.7	3188.5	3367.7	4268.7	3629.4	2616.8	2866.8	4613	3197.9	2344.4	3884.9	3431.1	3722.1	3196.9	3858.5	4013.7	2634.3	2663.7	3373.1	3714	2338.6	2376.5	3284.8	2739.9	3337.4	3456
3644-5_4	9709.3	11747.7	11173.5	8483.3	15299.4	10240.7	11015	12960.9	11901.2	14391.5	14312.2	12491.9	11752.6	10579.2	11427.7	8834	14411.7	12096.7	13543.6	16304.7	16998.4	12455.8	10380.5	8895.4	10346.3	12154.6	12594.9	11999.7	10055.6	8978.5	13993.3	11399.1	9523.3	11563.8	10813.5	12303.9	10815.9	17042.2	15519.9	9220.4	12221.6	13254.9	12913.3	10409.2	8428.7	11957.1	10067.1	11680.3	12305.4
3646-7_4	2488.8	2663.6	2648.4	2489.2	10406.9	2297.5	2599.2	3277.2	3496.4	2963.6	2938.9	3284.9	3622.6	2690.4	2346.9	3961.4	3281	2718.9	2555.8	3830.4	2798.7	3042.5	3213.8	1750.4	3308.5	2816.4	2948.5	3396.2	1892.7	3860.7	4028.7	2992.5	2251.4	2917.9	2984.8	3279.8	3416.4	3876.1	3719.1	2422.5	2375.1	3280.5	3781.4	2140.2	2452	2838.7	2815.1	2892.4	3110.6
3647-49_4	7488.6	7575	7683	6785.7	8216.5532924805	7381	7720.8	8118.95384729075	9049.34855840287	8093.9	7561.3	9171.5	6240.2	7635.15659746697	8154.3	7770.2558294868	7372.8	7939.2	6937.3	6294.3	7163.5	6131.4	7528.05720628027	6956.3	6707.66186986971	7250.5	7707	9985.14323881853	6669.9	6102.66530901112	9903.1	8326.25266888742	8064.1	8520.3	9711.8	8751.6	7374.35807999272	7737.35601650788	7398.4	6855.4	7992.5	7886.45516894427	7673.1	6808.4	8122.95382455263	7500.6	8011.45445837786	7860.05531901589	7780.95576866232
3651-50_5	10137.4	11338.3	8462.3	10207.3	10977.8519608787	10499.8	11313.2	12350.145955715	11866.6480715036	14263.8	11889.2	10629.2	8356.9	12507.1452686855	11502.4	9828.6569897602	10820.2	11062	10721.6	11410.1	10994.3	11058.1	10599.9536145633	11496.8	11925.7478128829	10146.8	11576	11822.9482627341	10107.6	12642.5446761771	11756.8	11528.049553212	11634.1	11074.4	11567.7	12618	11510.6496293541	11416.7500402591	13845.9	10518	12326.5	11657.3489873972	9966.3	15238.9	12918.5434684054	9376.7	10136.0556445825	11533.7495282689	13474.2410366708
3654-27_4	617.7	539.7	684.5	721.2	853.437113174182	482.4	598.9	703.148187444739	925.531800766283	587.8	607.3	856.5	635.8	630.053573533746	537.4	952.129840848806	660	630.9	530.5	696	599.7	783.8	727.446396993811	423	754.344414972001	654.8	588.9	714.947318007663	555.1	677.650066312997	729	652.651908340701	509.5	1140.8	742.2	885.1	763.743722369584	593.456270262305	575.8	751.2	531.9	710.247664308871	762.9	532.2	637.852998821102	780.1	668.850714706749	671.450523135868	615.754627173593
3656-9_1	1754.6	1361.4	2225.1	1914.9	3793.1	1235.4	1428.8	2482.9	2430.6	1310.1	1675.6	2330.2	2032	1775	1073	3553	1962.4	1934.9	1360	2132.9	1350	2408.9	2605.6	915.3	2498.7	2057.2	1749.9	1830.3	915.3	2339.2	2475.1	2390.9	1098.7	2578.8	2262.7	3325.9	2646.1	1836.2	1609.5	1234.1	1079.4	1945.7	2980.4	1139.5	1207.7	2287.5	1693.3	2033.6	1716.2
3657-74_3	8530.2	9392	9462	9049.3	14602.6	9029.8	10869.8	10994.1	10230.7	10747.4	10533.3	12335	9393.5	8632.7	9528.4	8007	12694.7	10206.5	11754.5	15093.4	17123.6	10847.2	9756.6	6486.2	9011.2	11905.5	10225.8	10368.3	7503.7	8358.5	12108.8	8855.1	7560.8	9474.3	9300.4	12369.2	10072.8	13623.9	13971.4	9164	9708.2	10402.7	12016.4	8553.3	6739.1	10003.1	7635.9	10599.7	10570.4
3666-17_4	61240.5	78663.6	89502.7	4059	61986.2425228234	70605.1	74407.2	74330.3509909338	38224.6262222545	75405.7	56988.7	70401.6	64237.9	73709.3505649249	87429	63555.9435996449	87292.3	41967.9	58790.2	39521.9	53788.5	99659.8	66356.8455210754	72884.7	58352.4400300196	82774.9	81674	87096.1597483323	74234.2	54582.6374439191	48184.5	1775.50121800131	74407.4	61973.6	70081.7	81143.6	62266.5427151105	59335.8407046366	82723.3	75366.6	72574.9	75981.5521236647	62041.5	82167.8	79790.5547366565	63354.4	45814.1314286871	72011.4494001575	74878.9513672759
3676-15_3	32388.5	36945.5	37993.5	32468.6	27083.2	29505.4	34968.1	29956.8	30924.1	30945.7	30816.4	40925.3	34831.4	30838	39645.7	36161.3	49262.4	35648.8	31926.3	30154.6	28767.7	52695.2	33416.1	33306.6	36275.2	37755.6	42819.4	40158.8	36170.1	34505.5	40619.8	37879.5	35249.6	36435.2	35024.9	33218.8	34159.6	39675.1	21733.9	36497.7	35361.9	39020.1	32531.8	41377	39686.9	36499.8	34505.3	36011.8	41998.6
3681-87_3	12157.8	14330.8	14436.6	13862.9	18510.335984728	13862.4	16419.9	15852.1451776896	13288.7540428004	15750.6	15325.2	19063.7	12732.2	11667.4596498084	15040.2	10987.0620028635	18659.5	15128.5	18534.7	20334.2	24900.9	16270.3	14025.7514940032	9816.9	13596.2529793606	19178.6	15180.1	14602.3494999239	11947.1	12607.6563982764	17078.5	13113.0546504309	11352.7	13207.9	14544.4	17988.2	14627.0494145029	17360.5399611282	20831.4	14850.8	14803.8	13911.1518903291	16716.4	13644.6	9910.16572715074	14898	10839.6625126229	15790.5453907233	15779.7454280734
3684-78_3	1095.6	1121.9	1186.9	984.7	1696.45620941021	1082.1	1228.2	1449.64803180914	1440.14771703115	1509.8	1439.4	1708.2	1434.5	1305.74326375083	1170.5	1387.44597084162	1360	1244.5	1336	2744.6	1465.8	1369.3	1420.14705434062	992.4	1199.23973492379	1144.6	2225.2	1745.8578462558	972.1	1510.75005632869	1587.1	2319.97686878728	972.7	1347.2	1432	1311.4	1226.84064943671	1558.6516434725	1767	1046.2	1237	1480.74906229291	1274.9	988.5	1119.2370841617	1079.4	1279.04237905898	1313.14350894632	1395.04622266402
3685-53_1	2908.5	2593.4	3109.2	3709	5015.5	2396.8	3562.9	3446.7	4467.8	2747.7	2794.7	3683	3662.1	2670.6	2667.1	4623	3098.9	3171.7	3084	3376	2502.2	3570	6049.9	1940.3	3883.8	3229.8	8773.7	4447.3	1823.7	2621.7	3567	3135.8	3322.7	3867.5	3386.3	4618.1	3528.6	3422.8	2788.3	2849.3	2040.4	2915.7	4056.8	2079.2	2534.5	3672.3	2628.1	3188.1	3161.9
3700-15_4	47620.5	30230.5	21740.5	50054	43501.4	36766.4	33876.7	32772.2	33667.6	36510.6	34664.1	32259.1	23208.4	34074.5	28127.2	35753.4	33592.2	37540.2	16596.2	46038.7	30916.1	47758.4	43427	26906.3	45560.5	34802.2	44479.1	28565.5	25414.5	37170.3	32180.2	32423	47145.7	32643	31183.4	46604.2	29045.9	38955.1	33363.3	23962	31371.6	36046.2	34503.5	24027.3	38482.9	32137.6	29863.9	30633.5	37947.7
3707-12_2	11365.2	10135.2	11162.1	14450.4	14160.5	10898.5	11004.9	10440.3	14380.1	10367.3	13061.4	11429.8	10290.8	15936.8	9980.7	15319.5	11027.3	13438.5	10166.6	10637.9	9144.8	11974.7	11635.6	10838.4	12709.6	10065.4	14494.1	11904.8	12005.4	11460.8	13880.3	10377.7	12469.9	11893.4	13279.1	10928.4	18750	14962.9	10347.4	13432.4	10736.3	9155.1	12122.8	11699.9	13080	9923.2	11880.5	16166.4	15877.7
3708-62_1	14422.8	12745	11135.3	14499.9	7805.4	12837.6	12391.6	10324.7	12117.7	10971.4	12925.2	11136.5	14454.7	9952	13463.6	14276.4	11332.8	12236.7	14245.5	10399	10333.5	16847.5	11612.3	12401.2	11195.4	10509.8	13419.9	14980.2	10298.1	8590.7	12706.7	14245.8	11442.3	12224.1	15632.9	9968	10260.5	10619.3	10000.8	11372.7	17242	8597.8	11006	9614	12864.1	12757.2	9803.8	11073.9	12401.8
3709-4_2	6686.3	3483.9	3302.9	3797.5	11109.1	3288	3376	3649.9	3472.8	3535.3	3271.9	3849.9	3652.9	3479.1	3876.9	4443.3	3149.4	3619.4	3280.6	3279.9	3003.1	3643.5	3618.3	3049	3496	2952.5	3360.1	3655.5	3868	3749.8	3189	4015.7	3163.1	3355.4	3621.4	4168	3812.1	3868.8	2944.4	3680.6	3833.6	3402.4	4166.7	3450.3	4580.7	3470.6	3457.4	3898.8	4802.7
3710-49_2	23390.7	20556.6	31650	21651.9	17536.4316274339	24141.5	23788.5	27779.4501009977	23564.642499477	27344	27645.6	25644.3	27880	22988.3414601023	32401.5	24214.9436723129	29985.3	28539.4	22707.4	25622.3	17005.6	35767.4	20909.1377102015	22438.5	19599.1353475764	22527.9	26840.7	36163.4652217982	26232.9	38596.4696097881	24365.7	29396.0530165853	24481.3	24552	25234.4	21511.3	27759.4500649271	28900.7521232966	29816.4	23944.7	27788.7	29718.8535987649	18995.8	27787.5	26598.7479715691	24032.7	21246.0383178109	24236.3437109085	23500.5423838707
3714-49_2	1462.3	914	1439.1	4559.9	971.8	2085.8	2943.2	1383.2	1582.3	1230.9	2446.8	2819.2	2691.4	2720.9	1083.5	3550.7	2087.5	1710	743	765.2	1445.1	912.2	1254.4	2775.9	1064.1	1417.1	1005.6	938.9	1365.4	1066.2	3833.4	1898.5	1837.6	1225.6	6070	3650.8	1284	998.2	2050.8	2435.6	2689.2	1460.1	3588.2	1378.3	1834.8	1120.9	2457.7	1680.5	1344.7
3719-2_2	3690.8	2872.2	1391	3654.1	8810.7	2333.6	2910.6	5889.2	18473	2030	3413.2	1960.7	2375.5	2044.5	1707.2	1677.5	1763.3	1964.5	2678.3	1592.1	3365.5	2539	3617.2	1805	3084.5	6488.5	2376.8	2119.3	2418.5	2627.4	1632.7	1440.2	2732.9	1509.3	4838.4	2265.9	1528.7	2021.5	2727.4	3683.4	27111.5	2213.9	2294.7	1242.8	4681.4	1988.2	40006.1	1687.8	2332.6
3723-1_2	967.3	927.6	733	1258.3	979.8	798.8	785.9	819.4	750.7	854	759.8	838.6	792.4	886	872.6	813.3	769.9	814.9	773.7	772.1	973.7	864.1	831.2	824.2	856.9	745.1	812.5	943.1	828.6	833	824.6	974.3	740.5	1131.2	824.3	830.9	816.1	889	861	737	888.3	920.7	797.6	877.3	956	828.5	866.5	848.2	896.8
3727-35_1	819.1	802.6	538.1	931.5	740.3	1031.6	1265.2	593.5	561.5	987.9	570.5	485.4	714.8	952.9	540.4	764.7	1063.5	579.2	577.2	939.9	488.6	613.9	827.4	1358.5	762.4	520	890	541.8	837.5	1125.2	632.6	766.8	639.8	936.3	764.1	1072.4	746.6	544.9	694.8	611.5	652.8	1090.2	722.5	1047.3	576.4	722	1078	524.6	655.7
3728-52_2	363.5	426.4	333	566.3	374.769754680439	367.5	580.8	480.161249193028	369.870150096837	449	308.2	366.7	348.7	443.764186571982	368.9	494.560087153002	332.9	351.5	410.1	377.6	471.3	435.5	598.351710781149	339.2	433.265033892834	304.3	323.6	673.045682698515	407.4	820.63377178825	540.7	425.465663331181	307.2	2212.9	332.6	423.8	535.45678663654	358.871037766301	416.2	328	445.4	395.268100387347	610.7	369	421.76596191091	418.9	485.960781149128	405.567269205939	445.864017107811
3730-81_2	1538.9	1443.4	1665.6	1423.5	1472.5	2427.2	1297.1	1617.2	1585.3	1221.3	1297.5	1529.9	1415.9	1468.5	1038	1450.1	1806.4	1293.3	1275.1	1431.3	1839.3	1352.1	1565.5	1063	1786.4	1482.9	1353.7	1426.3	1069.3	3406.9	1404.7	1755	1332.5	1600.7	1237.9	2032.3	1362.9	1588.3	1312.4	1184.2	2159.2	3669.7	3015.6	1144.6	1343.7	1474.8	1688.4	1653.7	1521.3
3736-60_3	2825.4	3574.5	3226.1	3693	4054.6	2941.7	3318.2	4143.1	4555.9	3461	3622.5	5482	4910.6	3632.2	2810.1	3900.4	4295.2	3381.5	3272.9	5055	5173.7	3386	3808.3	2271.5	5556.3	3409.1	3768.8	3746	2705.1	2853.5	5404.2	3767.3	2719.1	3758.8	4311.4	3746.8	3429.6	5269.8	4652.6	2803	3278	3748.6	3666.9	2501	2736.1	3370.9	3206.1	3716.3	3607.4
3737-6_3	3201.7	3188.8	2936.1	3299	3610.6	3810.1	3697.2	3509	4122.2	3229.2	3184.8	3738.4	3358.7	3564.6	2929.8	3283.4	3066.9	3505.1	3634.1	3847.7	4281.7	3179.2	3452.8	3127.3	3634.6	3054.7	3173.6	3635.3	3236.8	3838.8	3687.2	3175.1	2837.1	3811.8	3447.1	4028.7	3458.8	3939	4307.1	3351.5	3298.1	3556.8	3387.2	2915	2964.8	3381.6	3726.9	3340.7	3573.8
3738-54_4	2218.3	1898.2	2048.4	2039.7	2442.5432006325	2821.3	1866.4	2285.54685145568	2078.8516579853	1957.5	1893.5	3463.2	2143.5	2128.15051158032	1480	2793.43504092643	1880.7	2027.2	1600.4	1843.6	1735.8	1921.1	1985.65382522556	1580.3	2575.64010557158	2047.5	2166	1941.45485303693	1553	1579.86326155706	2572.9	2190.64905822714	1798.7	2181.2	3493	2886.7	2671.73787089573	1897.15588317366	1684.5	2187.3	1576.9	1936.15497628128	2458.4	1406.1	2060.65208120175	3054.7	2384.74454469352	1856.75682262115	1534.96430564599
3739-72_4	6327.3	8448	11573.7	4962.9	30378.9679537363	5873	5840.3	6665.03684844866	13159.272752604	8312.8	10346.7	5370.7	10713.1	6193.23424003184	6502.8	18051.1997982043	6315.9	8885.5	4693.5	5471.7	4544	6102.4	12112.0669630023	8266.6	8915.84929233287	6372.5	5336.9	8547.94725834273	3525.2	11888.1657251377	9337.1	7078.03913178089	6336	7117.9	4383	14113.2	11119.9614780291	10577.8584809483	5850.3	7802.4	9252.3	5279.02918574051	13786	5325.8	6122.033846392	10076.9	7674.74243072602	7600.54202050023	5408.82990335921
3741-4_3	7667.4	7629.3	9486.5	7739.6	13900.4	9490.9	9267.9	11380.8	10147	9698.1	11755.1	15239.2	11467.6	8138	7395.7	9650.9	13456.9	9077.6	9895.6	14293.7	11443.9	9810	9728.8	6493.6	9027.9	10998	11924.2	11116.2	6517.5	7076.7	16970	13145.2	8213.9	8992.3	10400.7	11277.6	9486.4	14545.6	14737.1	7989.7	10140.8	11246.1	11375.6	7294.7	6521.5	8179.2	8135.2	9282.6	10346
3743-1_2	1229.4	807.5	1099.6	1155.3	1580.73982947625	880	795.1	1242.15271772229	1117.55746041413	839.4	1408.4	1482.4	1436.8	1025.1609774665	840.4	1713.43477847138	1127.2	1005.3	1208	1312.8	864.1	1230.3	1268.05173188185	596.2	2737.09581303289	1062.5	2379.2	1379.0475068514	969.2	1208.25400806943	1105.7	1092.35841961023	545.9	1307.9	1055.4	1575.7	1904.5275045676	1025.7609546285	942.4	743.5	718.2	1278.65132841048	1153.4	848.5	1035.36058922046	985.9	1087.55860231425	1186.95481881851	1191.35465133983
3758-63_3	400.9	430.6	428.6	459.2	665.3	417	452.9	469.7	474.4	506.1	469.3	609.4	490.6	447.9	384.6	458.1	527.4	429.1	474.6	628.3	1457.9	459.4	464.6	414.5	539.7	453.2	455.6	465.1	378.3	375.4	532	458.6	387.6	481.4	440.2	516.6	450.8	589.7	464.3	398.4	410.5	472.8	579.8	421.6	379.4	512.5	398.3	503.2	461.1
3758-68_3	1270.6	1031.6	1116.9	4710.4	1293.9	1078.9	1407.7	1313.4	1373.9	1388.5	1219	1266.8	1190.2	1274.1	1109.1	1433.8	1339.1	1232.3	1130.2	1483.5	1259.5	1422	1240.6	822.2	1333	1125.6	1238.2	1365.8	1109.8	1342.7	1426.6	1234.7	1013.7	1579.9	1298	1249	1215.9	1325.9	1374.8	1092.7	1196.4	1401.6	1181.6	1057.3	1103.2	1244.5	1365	1243.7	1317
3761-4_2	1009.4	998.3	1012.2	1030.3	4925.1	966.6	1024.2	1518	1160	1037.5	1421.7	1310.5	1105.9	1416.1	915.9	1806	1181.3	6700.4	1133.2	1030	1033.3	1812.7	1464.9	724.9	5607.7	1497.7	1075.3	1422.4	862.2	4811.2	1141.9	1246.7	841.7	1086.9	1246.9	1448.4	1511.8	1294.1	1255.4	942.7	965.6	1392.9	1382.2	937.2	1201	1183.8	1303.2	1461.4	1543.7
3766-51_4	1115.2	1158.7	1164.1	1011.7	2159.7	986.9	950	1404	1172.7	1189.7	1204.4	1358	1261.6	1216.5	1057.5	1237.4	1131.4	1108.7	1147.1	1199.4	1264.7	1239.7	1116.3	792.2	1212.1	1211.6	1197.6	1231.1	903.5	1027.3	1129.2	1336.1	897.8	1137.4	1240.3	1382.9	1205.9	1120.8	1061.1	1081.2	1367	1072.1	1239.6	905	1126.3	1235.5	1183.1	1105.8	1105.8
3773-15_4	2848.1	2189.7	2651.1	2999.9	3698.2	6263.5	2709.5	2611.4	3639.8	2717.5	3094.2	2846.5	3056.6	3847.5	2860	2821.6	2147.7	3642.7	2946	2041.1	3326.9	2994.1	3665.9	2707.1	4414.2	2524.5	3074.6	3241.3	3463.3	2840.2	3273.8	3187	3074.6	2451.7	2757.5	2635	3045.2	2175.5	2193.1	3029.7	2976.5	2333.4	2826.3	3306.3	3264.9	3596.7	6026.6	2726.2	2529.8
3795-6_2	2035.8	2211.5	2500.9	2018.4	2299.1	2625.4	2495.6	11561.6	3640.1	3570.7	2387.3	2848	2654.2	3496.9	2909.9	2488.5	1887.1	2499.5	2514.3	2685	4273.6	4423.7	4421.9	4702.5	5533.9	2559.2	2219.4	2388.8	3317.4	2914.9	2930.8	2306.4	4570.9	2540.9	2872.2	4337.9	2324.5	2323.4	1926.2	2924.3	2727.7	2534.3	2117.4	3280.3	3533.3	3963.8	3083.5	7412.3	3369.9
3796-79_2	6500.7	5701.1	7595.6	6675.8	15055.8	6229.7	6693	7605.7	9202.4	6398.4	7486.1	8507.8	8634.3	15237.7	6297.3	8839.2	9117.7	7070.2	6556.4	9514.2	8027	6388	7253.5	4937.6	6957.5	7120.6	7949	8743.9	4475.7	12397.3	12252.6	5870	5686.9	7024.2	8075.4	9305.5	7123.4	11195.1	9176.8	5861.1	6429.3	7615.8	10948.8	4507.2	4150.2	6554.7	5873.3	7279.6	7640.8
3797-1_1	2564.1	2217.3	1726.1	1794.4	2340.7181773705	1746.6	2324.2	2256.91752659781	2423.31881882426	1712.3	2170.1	2012.6	1780.1	3214.42496233595	2015.9	2666.32070590976	1682.1	1787	1677.5	2025.9	2029.9	3560.4	2431.51888250369	1769.9	2243.5174225363	2096	2068.3	2496.61938805622	2596.2	2414.11874737905	2024.2	2444.91898656519	1694.6	1720.3	1863.1	2250.9	2967.62304574047	2188.31699386503	2014.3	2358.8	1625.3	2277.61768734954	1863.7	1791.2	6183.54801972509	2619.9	2186.11697678031	2619.22034014134	2097.11628562553
3798-71_1	1321.7	1310.2	1836.6	1403	1518.12654392223	2602.2	1226	1594.02787103091	1926.3336812841	1445.4	2080.5	1553.3	1534.9	1722.33011435166	3070.1	1732.53029269828	1233.6	1802.5	1731.8	1560.3	1386.4	1659.1	2489.24352356973	1619.9	3479.66084067702	1358	1540.3	1753.13065288852	1125.9	3112.75442544412	1504.3	1621.82835711288	1782.9	1441.7	1300.6	1623.5	1441.12519758008	2118.43704014547	1519.9	1377.2	1035.5	5192.49078892153	1319.2	4378.3	1575.4275458106	1553.1	2105.73681808645	1496.32616275003	1546.12703350119
3799-11_2	1258.9	1484.9	1770.4	2231.8	3974.23300200803	2334	2435	1259.44214859438	2398.28026104418	1733.7	1069	2557	1242.4	2218.87425702811	1674.3	2176.2728313253	1278.7	876.4	1415.6	1533.3	1288.2	1018.8	2363.17908634538	3692.1	1126.33769410977	2507.9	1539.2	1687.85648594377	1238.2	1595.25338688086	2209.5	1689.55654283802	2566.7	1178.3	1860.8	2767.9	1459.54884538153	1333.44462516734	1833.2	1676.9	1297.2	1372.94594712182	2939.3	1172	1532.55128848728	915.2	2150.17195783133	1263.24227576975	1534.85136546185
3800-71_2	19854.2	2037.8	1704.1	1332.2	1491.8	1561.3	1555.9	1717.2	2008.3	1320.8	1242.4	1347.1	1200.2	1427	10803.2	1732.4	1390.5	1331.3	1310.1	1874.7	5869.9	1364.1	1328	1453.1	1811.2	1352.5	1288.1	1249.6	1403.8	1806.7	1527.9	1564.7	1337.9	1333.8	1258.4	1407.6	1456.3	1265.9	1149.6	1831.8	1546.5	1374.6	1284.5	1145.3	3739.3	1307.2	2076.4	1665.7	1326.7
3802-50_1	1683.7	201.6	159.6	202.7	384	164.7	198.9	380.3	440.1	265.2	223.4	177.7	177.6	264.8	164.2	220.6	249.9	150.5	212	209.2	179.8	198.1	725.7	375.8	178.8	313.9	148	240.4	192.3	2050.3	408.4	151.2	1065	168.3	195.9	163.8	181.6	203.2	201.3	187	140.6	195.7	152.7	190.8	429.8	166.2	184.5	168.2	196
3803-10_2	20625.3	7803	10071.7	7535.9	5868.7	21238.4	18621.4	16944.7	30994.3	10024.7	5975.3	5599.4	7667.3	20606.5	6425.7	17313.8	10936	22063.4	13805.3	7470.9	10524.3	15977.1	12089.4	18685.2	18369.5	20033.9	9530.9	10130.3	7326.3	23374	9284.8	16205	26152.3	9539.3	17751	28823.7	25995.5	9255.3	11511.5	24839.6	10156.3	15797.8	19799.9	7589.3	10231.5	9044.2	24503.6	10087.6	16327
3805-16_2	2199.2	1347	1505.9	1411.8	1015.1	1714.1	1075.3	1275.8	1384.5	1072.7	947.7	1101.4	962.8	1436.1	1183.4	1503.6	1024.8	1648.4	1406.3	1225.5	1924.3	1123.7	1461.8	1063.5	1404.8	1300.6	1208.5	1225.6	1246.7	1283.4	1339.6	1530.6	1087.3	1690.3	1867.6	1345.5	1297.6	1281.1	928.5	1462.7	1274	1017.2	1381.5	1133.9	1326.9	1518.7	1415.5	1271.4	1820.2
3806-55_1	1161.8	1561.1	863.7	1029.2	1005.6	1361.4	2365.9	1221.9	1443.4	957.6	845.7	972.3	875.3	1000.5	839.8	1589.5	1407.6	1086.5	915.9	1049.4	970.9	834.2	1552.2	1585.1	1429.4	787.5	1102.8	1081.7	980.4	834.2	1367.2	1223.1	4201.5	1193.9	1148.5	1029.9	1224.3	882.1	886.4	1420.5	1177.8	995.2	1178.5	965.8	965.3	1216.2	1661.2	1160.8	978.5
3807-1_2	1697.6	1327.6	1362.5	1218.7	942.1	1082	1739.8	1228.5	1173.1	1055.9	1183	1087	8894.5	1104.2	1015.6	1053.4	1124.6	1747	1337.7	1085.7	1072	1434	1718	1620.2	1265.5	926.6	1176.4	2529.9	1228.3	3386.8	1211.1	1056.4	870.9	1883.3	1509.9	1233	1028.8	1189.1	1090.2	1111.2	1932.7	1207.6	968	1005.3	1170.2	5677.2	1732.6	1030.1	1082.4
3808-76_2	826.1	606.3	610.6	782.9	719.26097547743	684	621.6	772.558083767361	679.963107638889	899.4	757	625.3	781.7	633.165646701389	1118.8	692.162445746528	1123	533.1	616.2	638.4	642.1	952.9	637.065435112847	1566.1	642.265152994792	702.6	544	609.666921657986	566.9	1337.72741970486	658.4	689.962565104167	709.4	676.1	790.6	718.4	19006.668766276	685.362814670139	576.7	1801.4	860.4	664.363953993055	1251.6	632.9	962.94775390625	618.8	1704.6075141059	755.758995225694	801.656504991319
3809-1_2	2404.5	2094	1945.1	1832.8	1841.06062660393	1924.9	1901.7	1904.65926646707	1837.56070145423	1904.4	1937.3	1993.8	1759.6	2078.45554961506	2228.1	1832.46081052181	1876.3	2108.7	1878.2	1920.1	2193.1	2002	2336.9500213858	3282.9	2513.54624465355	1813.8	1792.6	1937.45856501283	1795.8	2390.94886655261	1940.9	1969.95786997434	2778	1744.9	1830.1	1839.2	1843.76056886228	1928.35875962361	1808.2	1846.7	1590.9	3521.22469418306	2070.8	3235.1	1940.35850299401	1897.4	2278.45127245509	2067.55578272027	2027.55663815227
3810-50_2	384.5	1044.6	320.9	398.6	836	467.3	352.7	374.8	331.2	325.2	317.4	344.2	367.6	684.4	299.8	672.1	940.5	397.7	254.4	276	310.2	401.6	717	964.1	475.2	387.4	400.9	389.1	266.8	622.9	549.2	296.2	308.2	325.9	331.8	354.3	334.7	597.1	373.1	318.6	283.4	373.7	634.9	398.6	348	433	511.2	401.7	449.7
3813-3_2	4699	9103.9	4183.2	9675.6	68921.6	5595.4	4151.1	5679.3	9906.2	10181	6842.7	3893.3	21505.2	5274.5	6952.1	15058.3	4063.4	6319.3	2783.8	4573	6047.5	4271.3	10693.1	5355.6	6750.1	4664.3	3523.5	8389.5	3468.1	8538.1	6391.8	7183	7700.9	5098.8	3690.4	9462.1	17517.2	13458.9	4609.1	7086	4486.3	5157.9	12869.9	3955.4	10803.1	5643.7	6254.7	5026.1	4868.3
3814-63_1	10367.7	12505.6	10486.8	10996.6	6181.32403809509	11012	12214.5	12483.8485475178	15581.7605947594	13383.3	9984.4	13827.9	9471.5	12866.4500353885	8862.1	12367.2480940789	10119.2	12216.3	6312.4	9075.2	10020.1	10679.1	12779.2496962815	14436.3	11591.4450771157	9437	11469.3	9364.73641783267	17569.3	8833.93435363568	19607.7	16242.9631660613	13353.8	8725.4	13737.3	11974	9691.03768676161	7505.72918847658	8517.2	15111.4	14424	12597.4489892901	13931.6	11284	9363.23641199941	14046	18361.0714030162	14028.3545538332	11094.8431459171
3815-14_1	1878.5	1616.2	1329.8	1687.9	1476.88134096422	1201.5	4401.9	4745.64004320801	1835.7768066505	1780.5	1427.8	1480.9	2887.4	2997.56212856277	1232	3768.55238781079	1308.5	1468.3	1668.3	1695.4	1481.1	2285.9	2286.971106226	1274.5	1749.87789190418	5636.1	1264.7	1436.38185263796	1491.1	2469.16880432585	1469.2	2115.27327546998	4000.2	5868.5	1504	1622.8	2316.97072720841	1534.18061704063	1580.8	2366.8	2280.9	1740.57800939964	1530.4	2043.4	2071.17383262583	1676.5	1562.88025444714	1836.87679275318	2709.36576965838
3817-18_1	3367.5	1936.2	1785.8	3588	12227.1	1638.7	1854.2	2635.2	2205.4	1918.3	2016.5	1884	2331	1644.1	1791.8	3577.3	1736.4	1753.2	1776.7	1974.9	1747.7	1940.9	3030.8	1517.7	2511.4	2158.2	1545.9	1929.7	1426.3	3228.4	2798.5	1931.1	4264.4	1905.6	1818.9	2854.7	2719.8	2028.8	1914.5	2121.6	1221.9	2042	3009.2	2014.9	3104.9	2153.7	1757	1770.7	1744.3
3820-68_2	2502	2359.5	1989.1	5004.7	10427.8	2360.4	2652.1	2407.5	2306.4	2724.6	2103	2142.8	2915.4	2581.1	2264.6	5626.1	2299.1	2327.1	2500.3	2474.8	2683.8	2246.8	2523.1	3441.9	2284.6	7136.7	2463	2177.4	1941.9	2356.2	3156.9	2007.4	2286.6	2506.5	2126.2	3570.8	5197.5	2246.1	2796.1	2409	2937.3	1918.3	5464.4	2037	2185.1	2482.6	2178.5	2258.5	2355.5
3821-28_1	1832.7	1243.7	1004.5	1366.1	10909.1737771527	996.5	1196.8	1093.05729410845	1104.5568448195	935.2	985.4	1117.9	1238.8	14428.9362595718	817.8	1219.35235974371	6426.3	1409.2	929.2	1144.1	5371	1013.1	1237.45165260197	932.9	1136.85558290358	803.6	931	1832.82839115487	977.2	997.261036880763	1046.9	1071.65813017659	2606.6	966.9	994.3	1427.4	1066.95831379903	1411.04487029223	968.2	1002.6	894.6	1095.9571808095	1348.6	934	1019.16018127832	6375.1	1147.45516877637	2310.00974761681	1076.95792311299
3822-54_2	904.5	833.7	896.6	588.5	2679.30489138151	740.5	585.5	675.876008093142	606.578467982394	578.9	516.4	766.7	722	701.975081641346	541.1	1198.15746840835	643.7	603.5	595.6	689.8	615.1	778.9	683.675731222491	583.4	757.773100951299	819.3	593.9	663.676441147239	420.9	703.275035496237	703.8	586.379185006389	538.8	700.2	612.4	1041.5	881.768699417862	1068.26207936959	624	590.9	750.6	692.375422405225	1111	899	595.478861990629	642.8	611.278301150078	973.465444412892	616.478116569644
3823-9_1	912.2	554.1	623.6	669.7	805.7	561.1	562	710.3	665.7	554.4	594.5	741.9	724.2	674.3	598.4	900.7	624.3	707.9	513.1	774.5	590	700.1	702.6	512.7	829.9	581	624.6	704.7	458.4	794.3	670.5	1159.2	503	819.5	678	777.9	692.5	593.4	564.2	533.1	507	790.4	666.6	624.8	560.7	727.6	738.3	651.1	633.5
3825-18_2	905.8	1687.8	735.6	871.3	4114.6	1145.8	994	877.4	930.2	947.6	1009.8	734.7	1043.3	889.7	1191.3	1313	755.6	822.3	1692.9	755.8	893.1	2033.5	1263.2	1548	1809.4	780.9	790.9	770.6	1072.4	888.5	1038.4	1009.5	740.9	928.2	791.5	1218.7	870.8	924.4	878.1	1069.1	798.5	904.7	1791.6	744.9	3887.9	712.8	991.7	1146.4	849.8
3827-22_1	844.3	271.4	266.6	329	808	303.2	413.7	750	382.2	371.9	327.2	316.7	394.3	370.9	369.5	531	307.2	286.2	290.6	334.1	260.6	553.9	420.7	253.3	429.6	303.9	290.6	439.2	300.1	425.2	307.5	500.1	298.6	368.4	380.3	356.7	375.3	320.5	616.2	353.9	221.9	527.7	337.6	354	340.2	335.5	390.4	289.2	360.6
3828-54_2	1054.1	1630.8	1150.2	1006.6	677.43407444668	1465	899.4	854.542982897384	734.436941649899	4262.4	3679.9	846.4	723.7	900.345286720322	778.4	820.841287726358	754	830.2	792.5	750.3	811.2	887.2	719.836207243461	704.4	684.634436619718	719.7	1168.9	1051.45288732394	802.1	1167.35871730382	668.2	793.839929577465	751.3	1008.4	729.8	693.7	856.243068410463	827.041599597585	762.9	1371.7	1426	1186.45967806841	1702	813.1	873.243923541247	699.4	905.245533199195	844.04245472837	793.739924547284
3831-21_1	1292.3	988.5	761.2	858.3	2163.12249928346	1048.8	1102.6	1574.04360490112	1085.36111349957	2403.6	940.4	914.8	1123.2	1083.0611959014	1199.4	1072.26158283176	825.3	930.1	1099.5	1115.2	1028.9	1703.3	4025.35577887647	783.8	1315.0528840642	865.1	808.9	1140.25914660361	2261	1497.04636357122	825.6	911.567340212095	1259.9	819.4	1010.1	871.2	967.96531957581	1136.35928632846	795.3	1040.5	732.2	2436.51270421324	713.8	2023.7	1076.26143952422	913	1896.03206864431	944.166172255661	1017.2635533104
3832-51_1	1140.8	960.6	809.9	1157.3	911.8	1254.2	1250.2	978.6	1094.1	946.9	1034.1	2638.2	890.4	1243.1	1285.9	1089.4	798.5	1015.1	745.4	824.5	967.3	1421.6	1342.5	847.9	1640.1	2833.3	1004.2	1083	800.9	995.9	1077.4	1247.4	877.5	1029.4	1210.9	1033.8	1040.2	1037.6	849.1	872	795.8	2247.8	1512.4	1960.4	999.2	973.6	1233.9	973.5	1232.7
3835-11_2	1736.7	3354.6	1302	1851.7	1517.84078791788	1709.5	1354.7	1430.13843115124	1361.43658497259	2292.5	1324.2	1737.3	1339.1	1554.24176609696	1471.9	1577.24238417715	1368.3	1505.6	1363.9	1220.9	1378.6	1584.4	1896.05095130603	1992.4	1334.73586746211	1241.7	1528.8	1509.54056487155	1444.3	1696.04557669569	1383.6	1610.34327367516	1575.6	1372.8	1630.5	1585	1563.84202407825	1325.33561485542	1429.9	1662	1193.8	1300.83495646566	3186.4	2265.9	1747.34695528324	1532	1634.74392937762	1455.03910029023	1557.0418413415
3836-51_2	6186.9	3612.3	2959.8	3626.7	19568.5	3096.8	3415.3	4090.9	3827.2	3906.8	3190.6	3273.4	4297	3106.6	3943.1	6810.3	3303.9	3453.1	3061.7	2813.3	3412.5	2568	4025.1	4533.8	3716.2	3745.6	3073.9	4508.6	2327.2	3453	3571.3	3025.3	5143.2	2977.7	2907.3	4840.7	4840.1	4152.1	3298.3	3575.6	2822.6	3911.1	6814.6	2942.4	4035.5	3692.1	3192.2	3005.8	2988.2
3837-6_2	1626.4	1229.9	1060.4	1445.9	1785.88316268809	1094.5	2071.3	2148.77974129804	1339.28737319455	1400.5	1059.4	1449.6	997.4	1759.38341252781	1365.9	1403.78676509409	1138.9	1126.8	1232.3	1802	1277.5	2529.5	1598.98492476525	2466.4	1448.38634460912	5737.5	950.5	1517.08569691142	1273	1670.28425255496	1095.3	1610.78481351586	1384.9	1038.7	1235.5	1158.7	1532.48555172154	1899.38209261983	8768.5	1774	1168.5	1597.38493984991	1137.3	1134.8	1618.18474374929	1154.7	1432.986489799	2316.67815835125	1708.08389617981
3839-60_2	1772.6	2581.1	1833.5	1780.6	12394.7	1731.9	1773.8	2022.7	2183.7	2660.3	1966	2080.7	2303.9	2473.7	2061	2935.1	2179.9	2434.5	2041.3	1890.2	2201.9	2345	2501.5	1784.3	2839.3	1965.4	2035.8	2335	1990.2	1767.3	2133.3	1930.4	2001.8	1567.5	2409.2	2622	2244.9	1997.6	2399	2227.9	1730.2	2327	3545.7	1836.8	1839.8	2197.4	2226.6	2011.8	2577.3
3844-2_1	44770.3	46096	40641.4	41879.3	147909.2	47072.7	37290.6	38447	43324.8	38955.5	40638.6	41914.2	54258.9	29222.1	42504.6	81213.2	42154.8	42679.5	35891	40569.5	30322.9	35757.7	51126.2	45658.9	44128.7	45298.8	43287.9	44732.4	28631.2	40083.3	51276.3	34517.6	44335.6	39022.9	42656.1	64454.7	65372.8	60214.5	48197.4	40003	33493.4	46259.2	68541.6	30439.6	46724.4	33313	40482.8	34155.4	34587
3845-51_2	3703.5	4026.6	3456.2	3801.2	32356.496373428	3901.7	3953.2	3611.54378657701	3719.4421071473	3683.9	4233.9	3470.1	5792.4	4762.82586695306	3706.9	5841.50907732537	4733.2	3697.4	3329.2	3551.5	3750.8	3627.9	4943.02306219649	2923.7	4349.53229983813	8730	3412.2	5011.7219929025	2743.2	4397.83154806375	4173	3682.24268615366	4103.3	3197.7	3552.9	6317	6042.10595504918	4877.9240754576	4296	3789	4047.2	3695.84247447391	6295.3	3060.3	4692.12696737642	4211.9	3296.44869100984	3833.94032499066	3643.24329317644
3847-56_2	2039.7	2664	2364.7	2588.4	2414.43917191252	2367.3	2112.2	2368.23842235057	2416.03919787137	2905	2430.8	2350.3	2308.1	2402.33897559868	3184.8	2376.63855863456	2342.7	4211.8	2382.6	3051	2450.9	3606.2	2523.64094360439	2132.4	4812.67808099163	3615	2689.3	2957.84798818872	3119.9	5344.88671555584	2412.2	2636.64277694854	2337.8	2040.8	2836.7	2524	2400.13893990525	2255.73659711857	2331.3	2540.2	2969.8	2211.23587513791	1837.1	2716.1	2647.14294730352	2226.2	2549.54136381336	2507.44068077098	2583.4419138166
3848-14_2	31552.5	43144	34531.9	43743	198813.257743846	24353.3	34574.8	34213.57877269	50689.4167063445	33378.4	35049.8	27328.4	54012.5	24547.956518746	35019	90048.6073261929	34302.9	31388.8	24660.9	23637.3	31620.3	32653.8	45535.404839846	31762.1	50992.217403507	37963.1	42087.4	35886.9826255031	24420.9	39898.0918606043	34716.7	34180.878697402	40124.9	31289.5	32699	61803.6	60096.4383648914	50277.5157579916	41793.9	32940.6	17351.2	32479.7747808128	82966.9	27317.4	52365.120564453	37625.9	33713.8776221876	37372.2860452373	29643.2682500944
3852-19_2	598	577.6	589.8	627	2122.7	546.1	608.3	665.9	722.3	733.9	610.8	642	674.5	648.5	609.2	816.3	570.7	623.9	569.4	602.9	530.4	1291.8	696.3	477.1	1006.3	591.3	589.8	1601.7	508.8	626.1	610.4	659.5	530.6	721.5	643	784.1	706.2	562.9	603.8	560.9	600.8	654.1	791.5	549.7	645.4	669.7	723.8	690	636.1
3853-56_1	27675.8	15528.6	18390.6	19620.3	63359.923872519	18191.1	24516.3	18865.9475565686	30258.1158886974	20264.2	26011.9	23449.3	18059	16163.4550689387	18030.5	26473.7264085173	22230	20528.1	13615.5	17375.9	15414.1	13375.7	19254.7464757881	21097.4	18370.4489339523	18136.2	18590.9	17708.2507747262	18470.5	19310.0463220659	20129.3	17832.8504283649	20111.1	13617.8	23791.7	24347.8	20296.3435803636	19113.6468680158	25580.8	23499.1	18755.9	18489.5486028799	35481.2	13706.4	23855.3336871074	15983.1	20623.6426705398	25247.129818202	16173.4550411408
3854-24_1	2574.7	2089.1	2847.6	2512	8229.8	3138.8	2022.5	2578	2922.3	2016.5	2616.7	2640.7	3499.2	2383.7	2277.8	4120.4	4629.9	2445.3	2407.1	3356.3	2390.2	2976.3	2856	2104.5	3106.9	2512	2387.4	4700.6	2057	2209.2	3058.2	2291.8	2087.6	2345.7	2662.1	3511.1	3080.4	2369.6	3116	2751	1663.7	3063.4	3492.7	2205.6	2699.6	3054.6	2413.5	2386	2221.7
3855-56_1	1208.7	1147.2	1092.7	1201.1	6705.1	1284.6	1082.5	1047.1	1577.6	1095.1	1056.1	1186.5	1279.8	1096.9	1198.8	1592	1341.8	1078.7	1024.1	1205	1719.7	1108.3	1516.7	1564.8	1192.7	1300	1038.5	1385.1	1043.9	1073.3	1284.3	1051.6	1423	1044.1	1154.5	1655.7	1414.1	1479.3	1215.1	1076.3	880.3	1410.2	2599.1	947.5	1321.1	1338	1077.3	1093.9	1066.9
3858-5_1	1062.9	1123.4	1252.2	1162	9646.4	1067	3168.1	1337.7	1827.4	1556.2	2550.9	1275.1	1535.7	1304.4	3503.8	2185.4	1244.1	2326.2	1042.9	1855.9	1239.7	1875.5	1747.9	4752.9	3448	1435.7	1196.7	4623.1	2373.9	2397	1447.3	1182.8	9164.1	1163	1253.6	4395.4	1717.9	2484.1	2483.3	2658.7	914.3	2083.2	2811.3	1123.3	1354.3	2616.6	2643.9	1182.9	1512.4
3859-50_2	1883.6	1122.6	1166	1273	2066.27317608726	1110.8	1121.3	1373.64864711716	1282.4454171979	1236.1	1171.9	1315.4	1223.9	1524.05397365066	1151.7	1385.44906502337	1170.5	1186	1163	1150.6	1186.3	1391.4	1285.74553406998	1010.6	1713.46068139963	1211.1	1173.9	1259.44460263493	1026.6	1098.53890423573	1236.3	1228.84351891203	1101.5	1414.8	1332.7	1406.6	1344.54761651792	1152.94083085423	1428	1163.9	1499.2	1264.54478325542	1382.3	1035.9	1279.64531803372	1296.9	1219.24317892053	1280.84536053265	1331.44715257119
3860-7_2	1123.7	1450.7	1256.7	1668.1	4842.48256296185	1133.1	1224.3	1323.14988312472	1484.15595309908	1255.6	1145.5	1345.7	1449.9	1344.25067863067	1494.2	1702.56418715126	1958.4	1244.2	1154.2	1175.8	1199.7	1298	1667.56286759162	1132.5	2295.48654049163	1345.4	1204.4	1410.45317448349	1058.6	1220.04599607902	1302.7	1312.94949856734	1280.2	1287.1	1344.3	1773.5	1527.15757427236	1230.9464070276	1268.2	1216.1	1078	1270.04788116423	1958.8	1087.4	1372.15173050822	1362.8	1311.94946086563	1305.6492233449	1334.95032800483
3864-5_2	1425.3	1160	1335.1	1062.5	11664.7584358164	1542.9	1470.3	1672.65102190208	1387.9593581635	1388.2	2613.3	1502	1617.6	1428.45817228859	1007.8	1915.84390079644	1486.6	1410.5	2523.4	1401.3	1084.1	1405.8	1543.7547962052	937.4	2490.02708772546	1416.9	1629.9	1331.86100081986	1063	1211.86451452331	1442.2	1303.26183825252	1055.4	1436.8	1508.7	1968.9	1888.24470894823	1727.94940267041	1459.4	1110.9	1194.2	1515.4556248536	1820.5	1027.1	1194.56502108222	1786.5	1666.951188803	1483.45656184118	1515.05563656594
3865-53_1	167.2	180.4	186.2	320.8	1054	189.1	169	173.3	226.7	190.6	203.3	194.1	239.5	184.4	169.5	281.7	238	178.9	168.3	181.9	191.9	194.2	225.6	192.4	257.8	196.8	185.7	236.5	164.7	143.1	203.7	193	190.9	156.3	191.6	287.5	247.6	191.9	186.9	182.6	158.3	185.2	342.4	157.4	199.3	212	196.4	224.4	172.4
3866-7_2	2265.7	2756.3	2646.9	3442.7	14433.5	2552	3040.5	2726.3	3130.4	2652.6	2595.8	2778.6	3132.1	2811.9	2504.4	3694.1	2651.5	2466.4	2333.1	2581.1	3392.7	2824.4	3193.9	2346	4428.2	2699.2	2498.4	2858.3	2085.6	2491.8	2849.1	2610.4	2627.2	2395.8	2759.7	3722.6	3216.2	4058.5	2691.7	2369.1	2210.7	2870.4	4142	2111.5	2684.2	3051.9	2579.9	2771.1	2691.7
3867-49_1	1043.7	994.5	1097.1	1689.5	6424.57648204843	1176.3	2314.5	1162.15956721403	1640.54292374061	1079.9	1343.7	1213	1674.1	1893.23413234066	1202.4	1877.23468897857	1575.7	1090.5	1025.4	1447.3	1112.4	1309.5	1595.54448928472	1164.5	1725.23997703869	1249.8	1126.5	2089.62729961035	1027.6	1050.76344280546	1298.1	1105.76152936265	1921.7	935.9	1196.3	1904.8	1571.04534163652	1251.15647091567	1183	1048.6	816.1	1738.43951781241	2208.4	1439.4	1290.75509323685	1336.4	1625.64344210966	1086.2622077651	1144.96016559978
3868-8_1	1088.8	1336.7	1300.5	1219.4	8252.9	1243.3	1523	1383.2	1950.6	1437	1322	1190.4	1688	1351.9	1565.8	2279.3	1315.8	1325.8	1457.1	1338.7	1247	1678.4	1888.3	1551.3	1701.9	1305.4	1233	2478.6	1298.9	1362.7	1238.8	1389.6	1540.2	2035.3	1265.6	1556.5	1611.1	1241.3	1343.6	1357.2	1427.8	1460.9	2245.4	1508	1755.5	1466.4	1926.6	1186.4	1242.5
3872-2_1	4868.7	5478	4039.3	4526.1	47678.7673060336	4641.6	4725.9	4628.04536009723	6591.46460383424	5649.8	4313.8	4709.2	7384.9	3551.33480711177	4520.1	10857.5064158858	5171.1	4500.7	3301.9	4854.3	4179.8	3515.7	6881.26744423099	4626.9	5520.95411161642	4719.4	4015	5047.74947367389	2709.7	4706.04612459325	5568.1	3865.83788959893	4796.2	4351	4080	8442.2	9179.58997040028	8027.97868330262	5262.5	4742.5	4046	5500.9539155918	11252.4	3021.2	5617.45505743521	4320.6	4158.34075645901	4448.14359685577	4483.04393891873
3873-51_2	5239.4	4931.4	5244.8	6218.3	5805.5	5050.4	4642.1	5705.5	4397.3	4963.3	5242.7	5964.1	5008.6	5101.6	5183.7	5514.8	5716.4	5426.2	4904.8	5516.7	4740.3	5789.8	4746.3	4402.4	5526.1	5887.9	5063.3	5288.6	4341.2	4424.3	5513.7	5262	4536.2	4227.5	5333.9	6059.7	5623.3	4674.8	5461.2	5040.6	4985	5224.4	4543.1	4634.1	4494.6	5062.7	5213.7	4956.4	5056.5
3874-8_1	2951.6	1641.9	1718.2	1642.6	12235.7	1641.2	1870.1	1777.8	2453.2	1634.2	1623.2	1747.7	2203.6	1797.5	1611.4	3281.2	1761.8	1632.5	1446.2	1859.4	1619.2	1957.6	2604.5	1721.7	2217.9	2061.3	1545.7	3106.7	1353.4	1547.3	2100.1	1600.9	1978.2	1643.8	1787.4	3030.5	2474.5	1867.2	1663.1	2976.5	1331.6	1846.4	3762.2	1337.3	1784.9	1875.6	3952.5	1747.5	2007.1
3875-62_1	1333.9	925.3	904.4	916.3	3822.36256379721	1016.6	916.1	978.641621299762	1115.8474566179	961.4	949.1	1022.2	1155.6	1001.84260802994	976.6	1388.45905069752	1044.2	918.3	879.4	1102.3	886.2	1062	1215.75170551208	952.1	1799.97655239878	953.1	958.3	1316.05597141885	882.4	868.236925825111	984.5	964.341013099694	954.9	1004.8	1040.4	1310.5	1205.05125042531	990.742135930589	923.4	904.9	747	1379.95868917999	1410	1147	1032.94393075876	1240.7	972.541361857775	970.141259782239	1044.34441561756
3877-67_2	611.5	614.1	521.7	636.5	1823.6	621.1	572.3	668.7	652.2	685.7	571.3	618.3	570	783.9	574.2	708.6	561.2	622.7	574.5	685.6	687.2	741.6	667	563.2	692.2	579.4	571.6	590.3	486.9	560.6	594.8	552.2	654.6	579.7	624.9	774.7	643.3	650.5	603.2	506.7	456.4	726.9	973.7	562.6	575.5	678.6	570.5	584.7	587.7
3879-50_1	336.4	329.2	396.2	412.8	927.1	336.7	330.3	417.9	589.1	370.4	348.3	435.7	422.9	486.8	315.8	725.3	383.9	384.3	347.2	562.3	331.5	504.8	454.3	275.7	544	370.9	369.4	571.6	292.9	359.7	420.8	364	278.4	401	396.4	543.9	480.8	403.1	363.9	327.5	291.2	591.1	504.1	290.7	350.5	433.5	409.4	403.6	449.6
3881-49_2	1546.6	707.3	802.1	857.1	1735.2	792.7	879.7	1104	968.5	806	874.1	900.9	776.5	969.2	879	1111.5	816.4	888.7	840.8	974.7	953	908.6	922.2	736.1	1428.6	847.5	819.4	963.3	915.9	1113.3	1088.2	1035.9	675.8	1868.5	859.8	1194.7	1303	938.4	973.9	824.9	4255.2	995.4	769	921.9	1598.6	813.9	951.5	1081.8	1414.9
3887-90_2	6157.6	7533.7	6310.1	4817	50071.1461569139	5953.5	4942.1	5389.35115111305	9195.61665125807	5837.6	5942.3	5110.9	10026.1	4856.65597944312	6685.5	15662.1580387572	5600.5	4892.4	4149.5	5269.3	5401.1	3787.5	9429.4145321224	7613.2	7120.93545609456	7640.7	5475.9	6681.03944329635	3486.1	5165.85317689073	6776.1	5420.85086560075	8471.4	4732.9	5531.4	11693.8	12176.9896281996	7943.3280019578	5888.4	7039	3771.1	6849.33791784497	14649.5	3738.6	7553.23153777826	7026.1	4815.65635106229	4474.55944275252	4599.45831067363
3888-8_1	3352.8	3420.2	3554.6	3117.7	20816.9	3703.2	3148.9	3553.2	4326.4	3032.7	3302.3	3677.1	4608.5	2930.5	3264.9	5953.7	5271.2	3174.7	3013.5	3923.9	3103	3597	4452.9	10751.9	4288.5	3859.1	3342.7	5270.1	2853.7	2969	3996.2	3237.4	3744.5	3079.5	3578.8	5489.2	4526	3456.3	3975	3466.4	2527.9	3621.4	6065.1	2733.3	3547.3	3830	3239.8	3365.9	3249.1
3889-64_2	1581.3	1334.3	1401.4	1337.5	2487.2	1332.1	1374.2	1481.3	1394.6	1385.2	1335.4	1549.2	1388.2	1508	1506.3	1672.9	1331.9	1396	1368.7	1505.3	1479.6	1486.8	1599.3	1218.3	1681.4	1504.9	1363.6	1446.7	1240.7	1465.4	1424.5	1482.7	1350.6	1615.4	1463.8	1716.3	1568.5	1268.8	1453.2	1382.9	1249	1443.9	1492	1353.6	1697.9	1501.2	1406.2	1453.3	1447.7
3890-8_2	4638.8	3342.5	4065.8	3757.3	8917.9	3330.8	4667.3	4184.5	4323.9	3678.2	4357.5	3886.9	3710.3	3574.5	3048	4801.6	3929.1	3614.4	4009.2	4024.8	3601.7	3788	3795.3	3427.6	3723.2	4103.9	2795.2	2993.9	4463.5	3509.2	4523.7	3645.6	3197.1	15826.5	3856.6	4618.8	3729.4	3858.8	4201.3	4263.1	3119.7	3608.8	6426.6	2824.5	4650	3370.7	4276	4210.7	3607.5
3891-56_1	541.5	513.4	710.8	638	1017.3	512.1	635.1	745.2	702	529.8	723.9	719.9	668.5	641.3	503	1116.3	643	685.4	607.4	702.4	519.9	771.9	750.1	411.3	839.5	663.1	604.6	888.2	494.9	595.2	774.4	642.2	513.2	585.1	694.2	904.1	779.8	603.2	848.9	524.3	474.8	718.1	809	509.4	566.9	826.9	681.5	725.9	621.1
3892-21_2	962	991.7	1201.8	1842.8	2646.79303641732	1011.1	1142	1425.35010194038	1329.54673439258	890.5	1111.5	1385.7	1137.8	1221.64294150731	959.1	1602.65633436445	1512.2	1289.7	973.8	1334.8	937.4	1577.9	1801.96334012936	836	1722.26053852643	1099.2	1312.5	1091.93838231159	782.1	1203.6423087739	1425.1	1127.33962668729	821.8	1221.5	1265.9	1802.9	1428.25020388076	1113.13912753093	1018.8	803.1	812.9	1344.94727573116	1519.6	820.4	1074.93778473003	1368.8	1307.54596105174	1360.24781355456	1237.34349339145
3893-55_2	2139	2367.9	2513	2247.4	3688.86679220685	2029.1	2229.2	2899.45249873253	2601.44710291881	2820.5	2972	2648.6	2379.4	3124.45657275295	2492.7	2550.94618852756	2480.8	2571	2405.2	2325.9	2607.4	2692.9	2884.25222350981	1950.3	4931.58929347432	2584.1	2898.2	2870.65197725791	3175.2	7456.53501122619	3188.5	2264.84100818425	2341.2	1866	2497.2	2639.7	2178.73944919244	2259.84091765047	2813.1	2571.5	2305.3	2491.64511479684	2365	2294.1	2177.33942384298	2281.6	2693.54877055117	2814.35095784747	3769.66825523285
3893-64_1	536.8	546.1	583.5	470.1	1526	563.8	535.1	558.8	628.3	623.3	503	553.9	1255.4	605.7	520.9	690.7	4358.5	2312.3	522.2	1920	566.1	1298.5	709.2	450.5	655.7	490.2	674.5	1000.6	1075.2	528.1	515.8	752.8	492.1	558.2	513.1	591.4	667	519.2	504.5	523.3	2624.5	577.2	663.2	473.1	699.9	681.3	580.2	591.7	502.5
3894-15_2	2358.4	1771	1566.3	2189.7	4344.1	1671.4	1794.5	1587.2	2051.2	2355	1575.8	2055.2	2431.5	1735.2	1548.6	2939.5	2222.2	2254.5	1795.4	2064.5	1417.8	2203.9	2349.4	1215	1489.8	2000.9	1753.3	1949.7	1382.2	1201.7	1607.7	1849.9	1308.4	1915.8	1645.2	2289.6	1620.2	2105.2	1720	2017.7	1577.2	1834	3173.2	1261.3	1855.1	1923.1	1847.7	2185.1	1894.5
3896-5_2	1368.9	1191.3	1196.1	1123.4	1873.66756094043	1316.7	1182.7	1302.04694937257	1193.94305134862	1402.9	1230.9	1302.1	1292.5	1381.04979806722	1360.7	1327.14785446416	1184.4	1272	1584.5	1235.3	1300.3	1397.4	1352.14875594981	1049.8	2517.09076157508	1175.9	1198.6	1396.35034977643	1119.9	1255.74527982115	1175.6	1321.8476633492	1058.9	1288.5	1267.5	1249.1	1379.94975840185	1123.34050555315	1299.7	1293.2	1186.2	1510.05444973316	1208.4	1257.1	1311.84730275494	1351.9	1429.65155055532	1256.24529785086	1353.84881725083
3897-61_1	2655	2432.5	2274.7	2242.8	22205.3382430726	2158.2	2477.8	2265.44471066551	4087.88067814005	2340.7	2055	2352	3372.6	2015.53977855846	2355	4886.59644154101	2285.9	2009.5	1802	2177.8	2057.5	1949.6	3855.97610128681	3089.6	3107.86133654378	2784.4	2070.8	2738.35404397253	1892.8	2000.23947659272	2810.7	2140.34224165154	3322.8	1949.6	2272.3	4730.6	3877.07651772322	2550.35033354385	2237.9	2587.2	1492.4	2245.54431791269	6488.6	1536.5	2930.05782742559	2647.5	2251.64443830425	2174.54291663377	2559.25050919713
3898-5_2	783.2	874.6	890.1	885.4	1454.1	862	872.8	1055.3	1186.1	944.8	878.9	1180.9	913.6	957.5	832.8	1146.5	765.7	927.2	760.9	802.9	782.1	962.6	943.5	868	1248.5	996.6	883.1	1026.5	912.6	812.1	1163.3	2327.7	968.4	850.5	1095.7	1052.5	975.5	924.2	834	999.3	904.1	897.9	1157.3	884.3	941.5	1101.3	990.6	1010.9	878.4
3902-21_2	4892.3	2910.4	3350.6	3378.7	8293.1	2744.2	3322.7	3671.8	3762.2	2824	2952	3626.1	3335.1	3323.2	2939	4691.2	3085	3244.1	2791.3	3160.9	3059.3	3485.7	4059.1	2701.1	3610.8	3322.9	3232.6	3951.9	2415.4	3080.9	3663.8	3442.4	3004.8	2862.4	3276.9	4404.5	3874.3	3221.6	3300.7	2910.9	2594.1	3298.9	4262.7	2577.1	2791.4	4154.6	3289.3	3887.1	3679.9
3903-49_2	5566.1	6855.2	4584.2	6142	38427.6	9321.9	8033.2	5406.1	6532.3	7266.5	6522.5	5326.8	8600.1	4922.2	7987	9960.9	5262.4	10969.7	4214.6	6755.7	6575.2	6815.8	7855.2	4810.4	7420.4	5519.2	4990.7	5837.3	4312.8	5099	5974.4	6010	9832.2	9573.8	5329.3	10574.7	8738.3	5904.8	5579	7003.8	4918.2	5397.2	10406.9	4213.1	7376.7	6387.1	21467.5	5324.6	8992.4
3905-62_1	2743.1	2806.8	2614.8	2388.8	27349.412650896	2506.3	2733.7	2132.73997713129	3855.67227262503	2626.3	2145.4	2440.6	3660.4	2277.3426876359	2803.6	5308.99951450851	2736.1	2379.3	1878.4	2485.4	2269.3	1828	4039.37571605308	3975.3	2919.55472557547	3322	2304.7	2636.54942078428	1785.5	2231.44182724751	2978.4	1834.13437992052	3353	2328.5	2562.4	4409.5	4548.8852665517	4165.27807602909	2889.6	3287.5	1692.8	2510.24705331034	7518.4	1705.8	2904.75444815176	1986.5	2065.93872497563	2086.43910924496	2070.93881869986
4122-12_2	620.9	610.3	651.2	1309.7	440.1	1066.4	681.5	706.7	507.7	753.9	594.5	701	650.5	727.7	915.1	508.1	601.2	704.1	621.6	564.4	698.1	914.8	515.5	506.5	560.1	608.7	667.2	545.9	632.5	516.5	678.1	575.5	581.6	618.3	754	630.4	518	2767	606.3	698.7	716.4	537.7	498.7	634	502.9	776.1	666.6	843.8	543.6
4123-60_2	865.3	673.3	687.2	2621.5	1290.7	614.6	637.8	751.8	751.1	641.9	728.9	718.1	707.1	1027.4	691.8	855	633.7	798.7	650.6	636.6	597.7	927	765.8	523.3	1330.5	645.8	671.1	752	589.9	730.6	1183.6	746.7	630.7	759.4	801.5	876.2	790	671.9	693.9	627.4	587.6	735.6	741.4	636.2	743.7	823.1	775.4	744.6	747.9
4124-24_2	11765.3	8745.7	10653.5	8667.5	8366.9	7765.1	9851.6	10983.7	9575.7	10484.8	8730.9	13505	9389.3	9021.4	8948.6	11957.8	9977.3	10062.5	10181.7	11396.9	6597.2	11246.7	8446.4	7093.7	6869.7	11383.5	10331.4	7727.7	9715.7	7281.7	10744.8	9097.4	9695.3	8639.7	13923.7	14421.3	10640.2	11872.6	9240.5	10892.3	10039.4	8894.5	14474.2	7211	9871.9	7205.1	9214.4	10241.1	9226.1
4125-52_2	340.2	504.9	420.2	392.3	619.5	353	422	463.7	538.7	473.8	283.8	331.2	568.9	376.5	307.5	294.3	442.6	363.3	699.1	546.1	366.2	208.2	413.2	255.4	246.9	483.1	386.9	308.4	280.9	702.6	399.8	376	356.5	367.2	486.6	311.2	280.7	369.7	317.1	380.9	654.4	500.5	450.9	461.3	282.5	644.9	410.7	429.3	264.2
4126-22_1	7188.6	4361.6	8820.2	3402.8	6129.83765418448	3021.1	6806.2	4793.62944616443	6837.44200083542	4885.8	4154.7	6745.5	13502	2063.71267691287	2214.5	21252.3305481842	4646.4	11580	5340.4	14832	2300.5	4436.5	4098.22517445575	2698.6	9115.85599660917	6237.5	8374.7	6494.73989569512	2681.2	3398.22087449015	13644.6	2902.41782888594	3668	5130.1	5548.5	5189.1	6997.74298552754	10268.0630743525	14489	1615.6	4360.2	5257.43229519878	16809	3580.1	1880.31155032188	3953.7	3330.2204567792	5507.43383090078	6586.34045837633
4127-75_1	126265.7	129364.1	165439.1	163954.5	115012	161659.4	161437.1	146187.3	102453.4	142866.2	134370.2	184892.2	103202.4	108173.4	148445.3	125491.7	147507.4	133753.9	177432	134324.8	192762.6	158844.9	138574.6	124829.8	169512.1	180181.4	149358.6	111744.1	144244.4	110030.6	157290.8	110432.4	136906.9	109125.8	151114	179342.2	128997.8	101109.8	180170.2	141109.8	147643.9	128253.1	160354.4	155270.8	102930.8	145255.8	126740.9	127069	129102.5
4128-27_2	859.4	999.3	1065.5	3354.4	955.5	971.3	992.7	1206.9	938.9	1130.6	2051.7	1125	974.2	1034.5	1007.6	1073.4	1142.6	1046	1094.3	946.7	1001.4	1327.3	1069.5	801.9	1269	1048.7	953.3	1086.4	903.9	965.6	1053.5	1023.7	833.2	1256.6	1065.3	1182.7	1070.9	966.3	1063.1	955.9	1516.6	999.5	866.4	943.7	993.6	1110.2	984.2	1091.9	1038.8
4129-72_1	15409.2	12568.8	14538.1	9284.2	13037.9564421029	11707	14941.3	13128.3568334517	11433.7494973939	11711.5	11942.8	13812.1	14330.2	12172.3526948519	16033.5	11713.9507104019	13403.1	13225	11058.5	12892.5	8771.2	18958.3	11998.0519402933	9566.2	8938.03869331071	9880.8	12131.5	15943.9690224073	13775	18991.0822135448	10493.9	14376.3622361426	12631.3	11898.1	13863.5	13776.1	11999.7519476528	13003.6562936155	15099.7	12058.3	13515.3	13138.2568763095	9598.5	13917.3	15343.7664240939	9938.2	14107.8610737848	13556.958688895	12600.2545472649
4130-71_1	760.7	676.6	755	694.7	3144.8	835.6	666.7	798.9	1003.8	649.6	723.6	771.5	875	752.3	726.9	1119	694.7	1095.8	944.5	891.3	671.5	1066.3	1631.6	688	2757.7	695	686.7	839.4	604.4	808.3	724.4	774.9	717.9	774.6	721.8	1023.4	953.3	789.8	662.1	678.6	739.1	861.2	1131.4	725.2	822.7	871.5	794.9	780.7	738.4
4131-72_2	24305.3	19227.3	46664	30670.9	29906.2939737305	21535	30004	36316.9141176471	57443.5805033937	47574	35605.1	3787.6	44126.9	40347.926784188	50190.4	31290.8983245349	26337.1	50758.5	18632.2	18747.8	28136.5	45801	33008.0037201483	23026.9	34071.2070610231	17644	27162.9	47095.7479876822	39356.7	51108.260596091	23806.7	43518.4367467949	10664.5	16234.8	23975.3	25416.6	28765.1903880719	30207.2949195576	42440.6	16151.6	16638.2	35484.2115010684	24039.8	34903.7	33148.2041606963	44911.9	62269.7956686777	44655.5403198844	68229.1143944821
4132-27_2	1102.4	1494.6	1211.6	1173.4	2839.5459165016	1384.3	1091.7	1466.97205927167	1363.07403816852	1163.9	1120	1651.4	1221.2	1295.57532378485	1314.7	1561.47025940881	1438.4	1258.2	1101.6	1188	1352.6	1506.2	1546.07055271979	1010	1504.77133932653	1328.7	1116	1337.97451622734	1038.4	1199.47715412159	1336	1299.97523998172	1000	1258.6	1275.9	1793.2	1461.57216212098	1207.37700365686	1864.6	1333.7	1256	1268.17584564986	1374	1019	1193.97725887551	1279.3	1446.77244400427	1388.77354868201	1410.57313347554
4133-54_2	521	519.1	535.2	568.4	816	546.1	478.8	625	541.5	530.6	637.2	562	709.3	575.6	620.1	584.5	482.2	564.2	544.5	479	487.4	644.4	593.1	415.8	650.3	571.5	472.7	606.9	482.8	578.8	503.8	574.1	460.6	513.4	612.6	544.4	616.7	520.5	555.4	515.8	482.1	608.6	431.4	549.5	553.2	579.8	582.5	546.9	587.1
4134-4_2	380.6	514.7	413.4	417.3	749.7	478.3	420.2	466.5	467.1	1835.2	415.5	457.8	480.3	534.2	640.9	510.2	394.8	438.1	431.9	343.9	451	473.3	483.2	461.9	523.4	412.8	462.2	516.3	428	442.3	417.4	484.6	460.1	433.9	512.2	454.4	509.4	425.7	442.6	471.6	380	521.5	439.3	505	510.8	532.9	538.7	442.8	469.9
4135-84_2	6864.9	101130.1	7797	746.7	295.2	98789.3	7051.3	13931.2	3487.6	20281.9	1321.1	63378.8	11457.5	4578.6	12123.5	6542.3	7341.1	100619.4	34802.7	5716	3973.2	11016.3	10739.8	66430.3	2949.6	9698.3	2322.2	83586.1	9653.8	38367.5	42772.2	40807.1	34123.1	8151.9	45439.4	29911.3	31393.4	22723	2901.9	50575.4	2064.2	5609	5804.5	17010.5	111043.9	781.5	36549.2	2310.5	616.4
4136-40_2	1731.6	787.9	894	870.7	902.6	824.2	952	976.6	965.2	849.1	1457.8	947.4	1405.4	957.3	1110.3	1235.9	853.9	1011.8	1156.1	998.8	771.1	1680.9	999.4	663.9	1270.8	830.4	2956.8	1114.8	754.8	957.6	914.7	918.5	746	1167.5	946.1	957.7	2512.3	1551.3	877.8	818.2	765.3	1100.3	796	867.5	828.4	1067.6	1066.2	927.2	1096.7
4137-57_2	1424.3	760.7	1051	979.5	793.6	883.6	1212.8	1625.5	1323.6	1418.2	1430.5	1298.9	1330.2	1055.6	1012.6	1246.5	1397.7	1540.6	1113.9	1303.4	829.6	1381.8	1158	1020.9	1325	1393.1	1184.3	1054.1	1067.7	1160.4	928.9	1508.4	1062	1649.4	866.4	1155.2	1386.2	992.2	1608.9	1043.4	1179.7	1673.7	1076	1079.7	1292	1246.6	1287	1474	1401.3
4138-25_2	127.3	145.1	139.8	133.5	173.9	159.6	136.3	140.6	139.8	158	148.5	156.9	143.8	165.5	175.8	150.9	150.1	160.4	147.5	126.5	146.7	171.2	159.8	121.7	439.4	242.8	150.8	169.9	134.1	142.4	144.6	153.5	136.5	140.5	156.8	155.6	150.7	133.4	140.7	146.2	128.6	213.5	123.2	186.2	153.9	161.1	168.5	144.4	154.5
4139-71_2	12508.2	8337.5	7484.4	10130.6	4670.53458912226	7129.7	4909.9	7981.95911292473	6681.04947862666	5356.7	7309.7	7138	7763	6770.35013997097	4831.2	5705.14225123678	5893.9	9665	8433.5	6221.9	5145.6	7989.5	6576.34870323192	5554.1	7177.45315490121	7326.5	5262.7	8254.96113472761	6562	8782.46504132476	4134.4	6668.64938679385	6022.7	6635	6575.2	6747.7	11531.9854037681	6092.74512175252	6554.1	6964.3	6100.3	6141.64548389964	4082.5	6498.2	10213.0756361644	7164.2	6565.04861954558	6182.14578383743	6244.24624374204
4140-3_2	385.3	437.5	454.5	436.2	406.8	451.5	474.7	617.3	448.9	469.8	631.2	466.3	470.7	541.6	564.6	482.1	420.6	455.4	553.1	457.7	451.5	605.5	534.8	382.5	677.1	423.2	436.5	496.5	442.8	493.5	411.6	504.7	379.3	882.9	462.7	474.3	490.5	438.6	479.8	508.8	675.5	472.1	365.2	465.1	486.9	508	505.9	501.2	604.9
4141-79_1	2352.8	1542.5	1939	2404.6	3387.13003965631	1574.3	1955.1	2009.65849099471	2367.35110294118	1585.3	1615.8	2410.8	2555.5	1651.36589144085	2146.3	2661.94501817581	2014.4	2339	1551.3	2956.8	1507.6	2351	2307.35234220093	1381.3	3567.12632187707	1741.3	1725.6	2207.45440556841	1931.4	3163.33466209518	2177.3	2146.55566341705	1251.3	1963.4	1875.4	10347.1	2163.35531642432	2079.95703899537	1958.9	1977	2009.4	1785.96311136814	1820.6	1368.3	2525.84782923001	2141.5	2403.35035938533	1743.66398504627	3050.03700223067
4143-74_2	1620.5	1252.4	1344.7	1255.4	1525.3	1428.6	1346.5	1497.5	1303.5	1276.4	1211.9	1500.5	1325.1	1443	1553.1	1507.9	1554.7	1421.9	1432.1	1338.8	2262.2	1488.5	1503.5	1023.9	3146.3	1345.4	1285.2	1416.8	1241.5	1328	1365.7	1568.1	1107	1953.7	1445	1487.1	1486.6	1183.2	2309.3	1312.2	1567	1654.3	1254	1192.5	1354.7	1486.7	1368	1482.5	1442.6
4144-13_1	608.8	574.3	744.1	664.5	2167.17391653291	545.5	689.9	718.157632423756	658.952881219904	511.5	567.3	652.6	674	622.349943820225	509	899.272166934189	769.4	705.6	677.8	723	534.6	861.3	641.651492776886	438.6	1204.79668539326	592.6	641.1	641.651492776886	530.8	523.141982343499	594.2	584.246886035313	492.2	608.3	642.4	703.7	689.255313001605	585.546990369181	566.4	513.8	512.8	634.350906902087	759.9	523.9	550.544181380417	744	646.351869983949	624.750136436597	612.549157303371
4145-58_2	589.6	882.9	1608.1	822.3	1245.32365129966	713.1	883.4	861.047210642472	1067.13457577244	1246.8	769.1	646.4	897.5	934.042735409514	789.6	1015.83772069642	764.3	909.6	788.2	699.2	766.4	835.6	1010.93802108877	693.8	1003.13849926435	824.2	767.1	886.94562285434	803.4	1159.32892349191	1009.9	1002.43854217754	568.5	800.1	793.4	858.5	858.147388425699	926.643189063266	872.4	814.5	729	824.649442128494	763	731.6	914.643924717999	1006	988.939369789112	930.542949975478	1070.13439185875
4146-58_2	490.1	526.2	583.3	620.2	573.1	565.3	648.5	638.2	702.5	659	983.1	1703.1	598.9	718.3	613.6	787	542.8	707.2	663.7	654.6	544.1	828.9	718.8	433.4	746	567.5	592	693.7	500.5	2048.8	651.6	676.3	616.4	686.5	643.5	698.3	709.7	639.1	546.8	534.6	554.5	686.2	526.6	538	633.3	669.9	752.2	645.6	785.4
4148-49_2	16561.5	51872.2	19351.4	10997.3	7592.07613357728	29221.2	12331.1	14970.7529379959	14707.1537666453	10780.5	4511.1	21534.3	15650.2	10247.1677870409	51550.3	14077.9557445899	9181.5	24897.8	14894.5	26768.7	9751.6	12534.1	11671.9633080589	26506.7	14199.5553623298	15624.7	10021.3	26854.4155805575	9453.1	13924.3562274448	7578.5	13769.0567156437	9816.5	11848.3	9521.9	20584.2	38437.4791680813	5864.8815631798	13921.1	18538.7	10836.7	10940.9656060206	10042.2	12785.5	31282.601660128	15884.1	20063.9369270814	13005.8591148289	18263.7425861657
4149-8_2	19764	80493	17172.4	10986.8	82211.1	30830.6	24602	23572.4	65871	26786.2	38950.6	5487.1	53234.8	13348.4	47970.7	31306.8	38383.8	28349	20209.8	20336.3	16349.5	11817.4	46190	22109.6	45762.4	17158.4	11656.1	29044.4	12782.6	36815.5	32472.5	13168.4	18947.4	15477.1	11549.5	24087.6	30985.6	55445.1	35521.6	15874.7	14690.1	34431.2	40575.3	18307.5	33769.2	23643	90070.7	25283	12757.5
4150-75_2	1227.3	1372.2	1405.2	2805.8	1536.3	1321.6	1461.8	1499.2	1238.6	1268.9	1314.6	1558.3	1347.1	1419.1	1635.7	1573.9	43101.5	1426	1485.6	1368.6	1412.5	1610.9	1537.3	933	2406.5	1497.1	1293.6	1523.2	1084.5	1387.7	1409.5	1350.5	1406	2940	1430.7	1583.2	1569.5	1286.6	1478.6	1370.3	1295.8	1483.4	1643.2	1212.9	1468.5	1521.8	1378.1	1582.6	1366
4151-6_2	5719.6	5371.3	6585.8	4582	5325.44462974758	4952.5	5454.9	6302.15281502464	6231.05221916798	5930.7	6481.3	5424.1	6671.5	5460.54576195904	7202.6	5789.34851748181	6752.6	6169.1	4823	5695.1	4578.1	7544.1	5095.34270138447	4574.8	4477.93752723677	4545.6	5275.8	7064.65920518923	5470.2	8010.36713066944	5493.4	6238.65228286011	5025.6	5649.8	5198.2	5008.9	6411.55373185612	6546.35486155342	6433.8	5739	5041.3	6228.05219402635	4455.9	5167.2	5541.64644162113	5414.4	4951.74149793839	5981.05012403205	5583.04678857564
4152-58_2	28624	23887.7	30780.5	25516.5	28400.2507471099	20448.3	33095.2	25148.3563866797	29657.6485664786	31703	30899.4	25473.8	29661	28186.7511173698	25740.6	32050.8444160993	21591.5	28954.9	28787.3	27301.3	23318.8	39672.1	22752.4605417414	24612.4	32403.5438044334	26756.9	30870.8	32018.6444719418	32775	32293.5439951996	28544.6	25496.055783685	17105.8	28612.8	25556.6	31439.5	23213.2597426043	25492.2557902751	21941.4	22148.9	28010.5	35483.5384629792	21004.9	20161.5	36249.9371338589	25351.6	23667.9589540462	36815.93615228	26060.8548041872
4153-11_2	17193.1	8565.7	21305.1	15404.8	22170.6	14960.5	17141.1	24025.1	25319.3	11163.7	18827.9	26198.1	23850	13507.5	9206.6	27735.7	28864.3	17639.5	20977.7	41713.3	9828.9	22951.4	29460	10858.7	21156.2	17235.1	17818.8	21860.4	12722	14601.9	55968.1	12194.4	13918	21332.5	17529.9	16931.6	11492.4	33213	41883.3	11553.8	22277.5	28439.6	35535.7	14112.1	11481.8	15264.9	15068	23559.1	22447
4154-57_2	15570.2	22022.2	15461.8	15993.6	23380.2	15139.2	12085.2	10810.5	11515.9	10339.2	11615.2	12881.1	17754.6	14161.9	16178.2	17579.7	14188	17706.9	15379.9	13954.6	7213.8	18213.6	15358.6	14557.4	10864.7	13160	14291.4	14948.2	8211.1	9116.4	12202.6	12724.4	13697.7	12993.7	13677.4	17234.1	20219.7	15646.5	11370.7	14904.2	15339.1	10053.4	13436.5	18224	10544.8	9006.5	10795.6	14894.2	11510.9
4155-3_2	7186.7	7192	9052.1	6058.5	4267.7	8278.1	7904.2	9135.1	8791	6567.7	4874.5	7666.7	5380.3	12669	13291.2	11387.1	7468.7	9094.3	6554.8	5730.9	5916.2	14289.5	5628.4	10521.6	6158.8	5335.1	5441.8	6331.6	9376.8	9421.3	18348.4	12699.6	7103.5	9332.7	13583.4	7893.9	5345.2	5444.9	4786.4	11585.8	18614.5	5980.1	10605.6	7456.4	13840.4	8064.8	18193.4	7752.3	11658.7
4156-74_1	556.6	473.8	559.4	518.2	734.1	518.2	458	577.7	610.7	486.3	527.8	585.7	535.5	549.1	497	676	507.4	776	521.9	709.6	473.7	934.8	627.5	407.1	1283.2	489.1	492.6	579.3	407.6	579.6	549.5	548	425.5	512.3	565.8	632.1	658.3	522.5	473	458	458.6	751.3	557.4	601.8	488	634.3	583	569.9	579.2
4157-2_1	1963.5	1499	3039.2	1656.5	1759.68753329744	1677.3	2708.2	2042.98552624121	2067.88534983564	2386.2	2447.2	2649.2	2729.8	10331.1268079801	3143.8	1762.68751204375	1882.6	2856.3	2298.9	2126.4	1369	3888.9	1821.38709618	2232.9	3317.17649909318	2235.1	2048.2	2802.08014835071	1896.1	3610.3744218998	1901.5	1595.28869799932	1658.7	1944.9	2020.7	1692.9	1998.88583867037	2237.58414758558	1984.5	1470.4	2237.3	2866.7796899796	1705.2	2122.5	2797.38018164815	1866.8	1510.58929806166	2503.28226521764	2137.48485675017
4158-54_2	7597.7	6399.3	7669.7	6706.7	4145.43145792861	6507.2	6170.3	6500.34932840578	7412.35624924114	6343	8369.2	8257.7	6686.9	7360.65585690869	7183.1	5972.14532008864	5709.2	7210.8	6432.4	6411.4	6773	7735.4	7395.55612175207	7179.5	6321.5479715578	6180.5	5897.8	6990.45304759592	8983.7	7600.85767969888	9267.4	7642.85799842156	7559.5	6269.4	8705	9316.5	6740.25114891938	4514.83426117047	6369.8	10871.7	7678.4	5855.54443525376	5440.8	5506.3	7721.25859337057	8314.3	8352.76338559374	7748.55880054031	8123.76164779626
4159-130_1	62903.4	55733	60573.4	58992.3	60725.1	54263.3	68824.4	61376.1	58593.7	71704.3	59825.5	60420.8	57387.9	60265.5	55552.8	61628.1	63511.8	67836.7	57283	68267.4	44401.2	91516.8	59031.2	58921.7	60958.1	57019.6	68920.8	65571	61457.8	64158.4	59182.7	61107.7	60486.3	53533.7	64652.3	66505	49263.9	56480.2	66659.7	60900.2	61074.1	69321.9	54264.2	64572.4	62952.4	57764.5	62331.2	60406	59187.5
4160-49_1	11132.1	12143.2	12523.6	9162.2	6614.27058009821	11757.3	9503.4	11176.0502895598	10263.8543469558	8919.6	11683.3	12427.5	8005.6	10963.1512365228	11538.7	11599.2484071985	9418.8	11816.4	7798.6	9812.2	7190.6	9053.8	10198.6546369605	13781.6	10513.8532349749	8968.4	10066.8	10200.4546289542	12195	9157.45926813863	13636	12481.8444814611	12882.3	9765.2	15076.2	11571.4	10254.3543892111	9565.25745427534	8638.4	13084.8	13127	10661.252579351	9619.4	10704.1	11058.3508130805	11378.7	13133.7415818596	9778.15650731239	8781.56094011316
4162-54_2	133813.9	150208.5	171107	145069.9	130036.5	156190.6	149017.1	144548.3	155113.8	179878.5	133752.7	147310.9	140638	129399	148319.9	145365.9	134724.3	140518.6	108143.5	138406.5	146541.9	156754.2	122329.8	195668.3	187482.6	148355.4	160898	133861.9	134865	102098.4	163341.7	130029.6	164199.2	131328.6	165029.7	149309.1	118372.3	130307.3	162280.5	127529.4	138307.3	140428.2	147258.2	148802.9	123776.7	167364.2	157342.2	132238.6	116861.1
4163-5_2	822.4	902.1	1043.1	954.5	925.557258958256	904.7	874.7	1034.95220724049	995.854012744736	982.5	1018.2	1094.8	975.7	1039.55199482822	1169.6	1069.75060029553	1009.6	1101.3	1235.8	1178.7	1011.9	1634.9	1057.45116826745	751.2	1948.11003878833	941.3	4040.3	1109.24877632065	820.2	1115.5484854082	977.8	1005.55356483192	834.9	1114.9	1026.4	1128.5	1105.14896564463	1038.15205947543	976.4	988.1	948.9	1054.25131603251	847.1	947.3	957.455785925379	1061.3	1042.3518655338	1008.15344477281	1050.25150073883
4165-2_1	334.5	355.5	348.8	366.6	353.263860474632	446.3	315	392.359860883797	412.657784369885	389.4	498.9	416.6	352.1	446.854286006547	477.3	415.557487725041	385.1	425.2	357.2	383.9	360.8	427.6	462.652669803601	312.8	577.540916530278	338.5	347.6	438.255165711948	319.8	430.75593289689	410.3	420.556976268412	356	384.8	425.6	425.1	442.554725859247	408.058254909984	343.9	367.4	304.4	810.717062193126	365.4	649.7	404.958572013093	464.9	482.050685351882	375.461589607201	418.357201309329
4179-57_3	3148.2	3484.6	2764.8	2865.9	27284.7	2737.1	2961	2904.3	3165	2815.5	3192.1	3278.4	3986.3	2281.3	2939.6	5568.6	3168.7	2823.2	2622.2	3200	3231	2775.1	3568.1	2313.3	3087.5	2981.2	2395.9	3063.7	1886.2	3077.2	3066.3	2645.3	2564	2680.4	2438.8	4783.5	4838.9	3410.9	2935.1	3339	2451.8	3000.6	5308.7	2111.7	3682.9	2605	2958.8	3190.1	2774.8
4184-43_3	551.7	520.7	595.2	575.2	686.1	938.1	576.4	1329.7	647.5	551.5	598	607.9	577.4	618.8	903.6	664.9	537	7684.7	570.7	548.5	547	691.3	735.2	444	893.8	558.5	541.7	1651.5	577.8	980.7	571.2	599.8	475.3	1430.9	1020	655.9	702.2	540.3	562.2	547.8	479.9	692.1	529	673.5	583.8	636.6	702.4	594.2	626.8
4187-49_2	7213.7	6553.3	5308.4	5597.5	32785.9728517491	6872.4	5761.5	5962.96781262794	7872.68953054633	5349.9	4448.8	7469.5	8936.7	5113.75815516535	3681.2	14329.1629554656	8941	7828.5	7163.2	8719.7	3979.9	6732.1	6070.96904084975	5143.3	5784.66578492471	7521.5	7665.3	5871.56677318837	3802.2	4310.24901742255	7167.5	4190.84765955511	5865.2	7754.7	7330.8	8971	9541.80851225947	8630.3981474321	7848.7	4832.4	3178.8	6754.97681958786	14827.4	4731	5528.06286676068	4429.4	4944.05622526498	6452.07337488059	3700.54208365555
4188-1_2	19007.8	13631.5	11167.1	12304.4	94920.8478488976	10023.8	10598	12519.9722607642	22151.8278523606	14692.7	19966.2	8916.8	33289.7	10196.2588491285	17559.7	39134.0258674824	6676.4	11136.7	8248	6021.7	12292.4	8145.3	9816.25665589288	15925.6	17945.7035761284	14407.1	1962	13856.2799734503	10764.7	7919.14570645273	15129.9	10258.3592075493	10104.6	9971.5	10333.7	33804.4	31398.6812218631	23875.2377992612	14652	14864.5	9016.8	9650.95570183539	46999.7	8941	25485.9470956943	13989.7	13056.175355535	10957.3632419485	11230.864820501
4192-10_2	6354.2	3810.6	3389.1	4679.2	16446.4	3939.9	5023.7	4132.3	4984.9	3774.7	2696.8	4309.3	4701.5	3517.5	3471	6243	3808.4	3699.9	3530.2	3044.5	2447.7	3047.5	4545.2	3877.2	3844.3	3823.2	3690.8	3753.4	4332.3	4094.5	4481.8	3805.4	3596.1	3938.1	3799.5	4413.7	4258.4	5431.4	3838.8	4055.7	3725.3	4398.4	7117.8	2521.1	6636.2	3347.1	4486.1	3157.9	6462.6
4194-26_3	410.9	360.6	338.6	348.2	520.5	348.5	297.9	443	505.9	319.2	551.2	384.1	345.8	494.4	398.9	523	340.8	998.8	405.3	481.1	450.1	528	466.8	348.8	713.7	323.4	330.7	498.3	315	704	370.3	495.5	345.5	360.5	350.3	389.2	503.9	527.6	334.3	353	309.8	489.7	355.6	386.1	467.6	400.2	563.7	475.6	461
4203-50_2	3158.6	4075.9	3197.7	3790.2	11346.6418167624	3255.1	3159.6	3403.2525553449	2656.76296213684	3471.3	4431.6	3320.7	3663.7	3148.55610606145	3730.5	4019.24396782468	3490.1	3351.8	3764.1	3338.6	3917.2	3540.8	3306.25390760051	2861	3460.05176350862	3428.5	3193.8	3459.55177047901	2856.7	3282.55423799699	3189.4	3012.75799921932	3237.7	3383.5	3353	4007.8	3756.6476286734	3730.04799949813	3379.4	3363.6	2958	3337.9534656778	4495.2	3397.1	3172.65577008866	3912.8	2826.76059220432	3510.55105949925	3583.45004321642
4209-60_2	17572.1	20878.4	15548.2	14861.8	151332.7	15299.2	18459	16305.9	31339.2	25066.8	18424.8	14710.2	31365.9	20480	19978.9	50274.3	17967.2	16584.4	13626.3	15012.9	16728.2	12460.3	27880.8	21207.3	23039.9	22511.9	15866.8	20042.1	11061.2	20579.5	19623.6	17313.1	25878.2	15527.9	16840.1	36629.9	42329.9	30353.6	18735	18736.9	12698.9	15306.2	48511.6	13480.6	28779.8	16550.5	16355.2	15595	15144.2
4212-5_3	774.4	692.4	874.6	834.3	3987	609.8	595.7	848.9	976.9	675.9	747	792	978.3	735.1	708.8	1387.2	746.7	941.9	771.2	771.9	726.8	947.6	1101	502.7	2223.9	785.5	674.3	809.4	525.2	754.6	867.8	798.6	595.3	808.1	786.9	1172.3	1148	836.8	684.8	672.1	620.5	949.1	1192.2	622.6	800.2	881.1	773.4	824.8	746.6
4217-49_3	1838.7	1379.9	1665.3	1391.6	14569.5238873276	1679.2	1442.3	1795.94131102542	2400.32156068231	1677.8	1766.7	1495	2459.6	1586.24816351872	1655	3415.68837984446	1439.5	1626.9	1588.2	1474.4	1356	1678.9	2358.22293640939	1152.1	3238.89415724463	1207.6	1358	1609.94738905954	3939.3	1986.4350859421	1870.6	1633.34662440363	1151.5	1441.7	1482.7	2333.4	2021.9339258872	1425.85340500621	1545.7	1302.9	1236.5	1707.54419972551	2519.4	1216.4	2662.51299261486	2323.1	1671.94536304817	1576.94846742043	2008.13437683812
4220-39_2	445.7	726.5	328.2	463.5	14102.0941229193	431.9	332.7	385.25066581306	566.527451984635	465.9	498.8	274.2	928.4	269.96542893726	509.2	1615.69309859155	479.1	454.4	326.2	475.2	379.9	271.6	730.606440460948	336.5	616.52104993598	414.6	326.8	456.141587708067	228.3	457.641395646607	568.2	470.239782330346	616.8	454.2	331.5	1045.3	1227.54280409731	614.521306017926	431.1	605.9	309.9	436.344122919334	1110.6	315	817.495313700384	462.1	389.950064020487	376.451792573624	360.753802816901
4224-7_2	2125.2	2386.4	2594.6	2556.3	11252	2556.5	2757.5	2720.3	2014.2	2249.1	2538.1	2986.3	2334.1	2348.3	2789.9	2847.3	2925.6	2527.6	2988	2259.4	2637.8	2650.6	2544.5	1782.5	2403	3290.6	2330.6	2601.2	2368.1	2103.7	2498.8	2239.2	2257.3	2064.3	2617	3293.5	3205	2334.6	2799	3063	2659.9	2209.2	2497.1	2422.5	2191.7	2410	2189.2	2450.1	2611.8
4230-1_2	3320.6	4445	2363.9	2285.3	41717.7	2860.1	2744	2996.1	4081.3	3457.3	3357.6	2422.2	6329.1	1870.6	2999.1	8441.6	3420.4	2836.5	2014	3245.3	2551.6	1947.7	4727.3	2089.1	3147	3011.2	2642.8	2925.7	1460.7	3020.7	3797.3	2733.5	3598.3	2673.6	2514.2	7087.6	7097.3	4798.4	2819	3551.1	1919.8	2967.5	7737.9	1700.6	4631.9	3238.1	2680	2394	2783.8
4232-19_2	8842.3	8433.9	9548	8488.3	6336.3	8567.4	9124.3	8532.4	10818.4	10742	8592.3	8908.4	8392.7	10764.2	9326.8	9973.5	8109.5	10265.7	8190.1	6775.3	7793	8383.9	10085.1	9018.4	8584	8648.8	8679	10132.5	11312.6	8953.7	10828	8690.7	9319.4	8632.9	11038.8	10275.2	9083.5	7317.2	6768.4	9979.5	8504.4	9169.1	7923.7	9824.5	8865.2	10528.5	11986.4	9644.7	10602.2
4234-8_2	2786	5446.9	6339.9	11308.8	2058.8	3644.8	3627.5	3536.6	2460.3	2661.6	3181.4	2585.2	3394.6	7980	6704.8	6385.4	4668.6	5515.2	4130	4001.6	2468.6	7196.4	4608.5	2561.4	2589.8	4100	3149.5	4098.5	2181.8	6806.3	3583.2	2745	1570.4	2665.2	8836	3642.3	2880.1	5897.1	3934.3	4280.3	4572.3	2566.7	2629.2	9919.7	7100.6	1438.8	2819.5	2416	5585.5
4237-70_3	3583.6	3935.1	4234.6	3807.5	5475.63776765013	3987.2	3805.3	4219.9520389144	4045.95401645679	4081.7	3681.9	4498.7	3612.4	4229.25193321817	4503.2	4603.14768377506	4170.1	4261.3	4194.3	3984.6	4078.6	4406.6	4431.24963745056	3448	5034.44278197027	4705.9	4003.6	4498.04887825613	3456.8	3876.1559462654	4680.8	6728.82352479884	4305.6	3540.4	4466.5	4816.4	4692.34667000045	3806.65673614584	4232.2	4373.2	3807.7	3972.65484952494	4031.8	4025.6	3968.25489953176	4549.7	3884.85584738828	4072.55371414284	4266.25151270628
4238-4_2	724.6	921.2	737.9	748.9	2004.27190695297	768.8	809.2	810.948172290389	933.940311860941	1064.6	634.6	877.3	673.9	2093.76618737219	691.3	981.237289110429	712.3	785.1	763.7	665	857	712.5	751.251987474438	819.8	3384.78367842536	725.3	695.2	734.253073875256	680.9	636.859298312883	903	812.848050869121	868.2	1708.2	840.4	849.3	806.048485429448	597.761797034765	694.5	1048.2	925.8	659.257866820041	1023.8	622.9	809.24828093047	1017.1	917.841340746421	774.750485685072	778.150268404908
4240-31_2	1796.9	2202.4	1426.7	1423.6	16916.4029212213	1589.6	1526.6	1942.20848567659	1787.7157651715	1471.4	1476.9	1717.4	2645.9	1208.54305503204	1088.7	4520.88698171881	2003.3	1483	1416.4	2236.7	1161.6	1528.8	2270.1930314738	1250	1763.01692894836	1681.7	1508.2	1365.23567188089	823.3	1662.22167828873	1748.4	1514.62863267999	1478.5	1804.2	1521.9	3281.9	2446.38472955145	2589.17800131926	1878.5	1905.1	1196.2	1581.82546645307	4105.4	1380.5	1876.31159065209	1237.4	1569.22606012062	1814.11452129665	1457.23133716547
[truncated: 1,924 more rows]
[truncated: 324 more columns]
